# Supplementary material for: Substrate stiffness dictates unique paths towards proliferative arrest in WI-38 cells
Source: GeroScience. 2025 Sep 20;48(3):4173–93. doi: 10.1007/s11357-025-01858-5 (PMC13356154; doi:10.1007/s11357-025-01858-5)
Supplement: Supplementary file 1 — Supplementary file1 (XLSX 11 KB) [file 11357_2025_1858_MOESM1_ESM.xlsx]

## Sheet: Sheet1
Supplemental Data File 1: Nanoindentation analysis results
Sample name	Storage Modulus Constant (MPa)
6.6 MPa	6.6 +/- 0.2
0.7 MPa	0.690 +/- 0.025
0.4 MPa	0.394 +/- 0.019
