# Supplementary material for: Substrate stiffness dictates unique paths towards proliferative arrest in WI-38 cells
Source: GeroScience. 2025 Sep 20;48(3):4173–93. doi: 10.1007/s11357-025-01858-5 (PMC13356154; doi:10.1007/s11357-025-01858-5)
Supplement: Supplementary file 3 — Supplementary file3 (XLSX 29602 KB) [file 11357_2025_1858_MOESM3_ESM.xlsx]

## Sheet: wt plastic vs wt 0.5 kPa
Supplemental Data File 3: HOMER analysis results
De novo results: motifs in wt plastic peaks
Known results: motifs in wt plastic peaks
De novo results: motifs in wt 0.5 kPa peaks
Known results: motifs in wt 0.5 kPa peaks

## Sheet: wt 0.5 kPa vs hTERT 0.5 kPa
Supplemental Data File 3: HOMER analysis results
De novo results: motifs in wt 0.5 kPa peaks
Known results: motifs in wt 0.5 kPa peaks
De novo results: motifs in hTERT 0.5 kPa peaks
Known results: motifs in hTERT 0.5 kPa peaks

## Sheet: wt plastic vs wt 32 kPa
Supplemental Data File 3: HOMER analysis results
De novo results: motifs in wt plastic peaks
Known results: motifs in wt plastic peaks
De novo results: motifs in wt 32 kPa peaks
Known results: motifs in wt 32 kPa peaks

## Sheet: wt 0.5 kPa vs wt 32 kPa
Supplemental Data File 3: HOMER analysis results
De novo results: motifs in wt 0.5 kPa peaks
Known results: motifs in wt 0.5 kPa peaks
De novo results: motifs in wt 32 kPa peaks
Known results: motifs in wt 0.5 kPa peaks

## Sheet: anti-cor wt plastic vs wt 0.5 
Supplemental Data File 3: HOMER analysis results
De novo results: motifs in wt plastic anti-correlated peaks over time
Known results: motifs in wt plastic anti-correlated peaks over time
De novo results: motifs in wt 0.5 kPa anti-correlated peaks over time
Known results: motifs in wt 0.5 kPa anti-correlated peaks over time
De novo results: motifs in wt plastic anti-correlated promoter peaks over time
Known results: motifs in wt plastic anti-correlated promoter peaks over time
De novo results: motifs in wt 0.5 kPa anti-correlated promoter peaks over time
Known results: motifs in wt 0.5 kPa anti-correlated promoter peaks over time

## Sheet: anti-cor wt 0.5 vs htert 0.5
Supplemental Data File 3: HOMER analysis results
De novo results: motifs in wt 0.5 kPa anti-correlated peaks over time
Known results: motifs in wt 0.5 kPa anti-correlated peaks over time
De novo results: motifs in hTERT 0.5 kPa anti-correlated peaks over time
Known results: motifs in hTERT 0.5 kPa anti-correlated peaks over time
De novo results: motifs in wt 0.5 kPa anti-correlated promoter peaks over time
Known results: motifs in wt 0.5 kPa anti-correlated promoter peaks over time
De novo results: motifs in hTERT 0.5 kPa anti-correlated promoter peaks over time
Known results: motifs in hTERT 0.5 kPa anti-correlated promoter peaks over time
