# Supplementary material for: Substrate stiffness dictates unique paths towards proliferative arrest in WI-38 cells
Source: GeroScience. 2025 Sep 20;48(3):4173–93. doi: 10.1007/s11357-025-01858-5 (PMC13356154; doi:10.1007/s11357-025-01858-5)
Supplement: Supplementary file 4 — Supplementary file4 (XLSX 606 KB) [file 11357_2025_1858_MOESM4_ESM.xlsx]

## Sheet: Sheet1
Supplemental Data File 4: Markers of single cell clusters
	p_val	avg_log2FC	pct.1	pct.2	p_val_adj	cluster	gene
MIR924HG	0	2.07407	0.941	0.309	0	0	MIR924HG
BRIP1	0	1.70232	0.931	0.297	0	0	BRIP1
DIAPH3	0	1.56433	0.964	0.539	0	0	DIAPH3
CLSPN	0	1.54816	0.941	0.247	0	0	CLSPN
HELLS	0	1.46723	0.966	0.473	0	0	HELLS
CENPP	0	1.46454	0.905	0.364	0	0	CENPP
ATAD2	0	1.37736	0.901	0.297	0	0	ATAD2
DTL	0	1.36709	0.845	0.145	0	0	DTL
MMS22L	0	1.348	0.929	0.379	0	0	MMS22L
CEP128	0	1.26687	0.867	0.29	0	0	CEP128
RRM2	0	1.1927	0.824	0.233	0	0	RRM2
CENPK	0	1.12679	0.856	0.207	0	0	CENPK
PRIM2	0	1.11186	0.991	0.784	0	0	PRIM2
POLA1	0	1.10718	0.844	0.331	0	0	POLA1
MCM4	0	1.09214	0.898	0.359	0	0	MCM4
UHRF1	0	1.07593	0.884	0.363	0	0	UHRF1
BRCA2	0	1.06934	0.85	0.25	0	0	BRCA2
POLQ	0	1.06639	0.793	0.167	0	0	POLQ
FAM111B	0	1.05998	0.626	0.053	0	0	FAM111B
FANCI	0	1.05472	0.841	0.25	0	0	FANCI
RFC3	0	1.03667	0.778	0.198	0	0	RFC3
ATAD5	0	1.02602	0.842	0.262	0	0	ATAD5
SMC4	0	1.02105	0.984	0.674	0	0	SMC4
BRCA1	0	1.01751	0.822	0.274	0	0	BRCA1
AP001347.1	0	1.01471	0.873	0.379	0	0	AP001347.1
ANLN	0	1.00901	0.938	0.388	0	0	ANLN
RRM1	0	1.00605	0.946	0.577	0	0	RRM1
SYNE2	0	0.981906	0.938	0.583	0	0	SYNE2
NCAPG2	0	0.976589	0.858	0.282	0	0	NCAPG2
WDHD1	0	0.976553	0.842	0.271	0	0	WDHD1
MELK	0	0.973947	0.844	0.306	0	0	MELK
KNTC1	0	0.965882	0.867	0.324	0	0	KNTC1
BARD1	0	0.906597	0.803	0.261	0	0	BARD1
KCNQ5	0	0.905703	0.765	0.468	0	0	KCNQ5
DEK	0	0.905027	0.973	0.741	0	0	DEK
MCM3	0	0.90257	0.765	0.229	0	0	MCM3
NASP	0	0.901479	0.925	0.537	0	0	NASP
NCAPG	0	0.893965	0.788	0.214	0	0	NCAPG
NSD2	0	0.864436	0.967	0.674	0	0	NSD2
LINC01572	0	0.85024	0.743	0.299	0	0	LINC01572
RTTN	0	0.813179	0.875	0.479	0	0	RTTN
TMPO	0	0.81044	0.895	0.429	0	0	TMPO
RBL1	0	0.808045	0.785	0.283	0	0	RBL1
SMC2	0	0.801978	0.89	0.469	0	0	SMC2
AC091057.1	0	0.801871	0.864	0.374	0	0	AC091057.1
DNMT1	0	0.798981	0.97	0.756	0	0	DNMT1
ITGB3BP	0	0.798293	0.672	0.14	0	0	ITGB3BP
EZH2	0	0.788385	0.78	0.28	0	0	EZH2
RAD18	0	0.782185	0.823	0.394	0	0	RAD18
RAD51B	0	0.78142	0.959	0.785	0	0	RAD51B
MCM7	0	0.781317	0.803	0.302	0	0	MCM7
KIF20B	0	0.778511	0.893	0.389	0	0	KIF20B
MCM10	0	0.776947	0.623	0.082	0	0	MCM10
USP1	0	0.76471	0.772	0.295	0	0	USP1
MKI67	0	0.762941	0.841	0.289	0	0	MKI67
FANCA	0	0.760657	0.696	0.158	0	0	FANCA
CDC6	0	0.749891	0.603	0.086	0	0	CDC6
SPATA5	0	0.748403	0.934	0.652	0	0	SPATA5
RAD54B	0	0.72475	0.719	0.256	0	0	RAD54B
FANCD2	0	0.722599	0.708	0.192	0	0	FANCD2
MCM6	0	0.722028	0.694	0.238	0	0	MCM6
TOP2A	0	0.721558	0.882	0.33	0	0	TOP2A
PRKDC	0	0.7139	0.999	0.981	0	0	PRKDC
TOPBP1	0	0.713669	0.82	0.413	0	0	TOPBP1
CU633967.1	0	0.7094	0.915	0.624	0	0	CU633967.1
WDR76	0	0.706893	0.609	0.121	0	0	WDR76
MYBL1	0	0.703561	0.835	0.478	0	0	MYBL1
LINC01515	0	0.69786	0.689	0.32	0	0	LINC01515
GINS1	0	0.696294	0.681	0.183	0	0	GINS1
E2F7	0	0.695931	0.839	0.464	0	0	E2F7
CENPU	0	0.694508	0.631	0.119	0	0	CENPU
VRK1	0	0.693924	0.709	0.244	0	0	VRK1
CIP2A	0	0.682078	0.758	0.271	0	0	CIP2A
CMSS1	0	0.68071	0.854	0.554	0	0	CMSS1
BLM	0	0.676457	0.608	0.116	0	0	BLM
ZGRF1	0	0.676256	0.651	0.172	0	0	ZGRF1
MCM8	0	0.67457	0.698	0.206	0	0	MCM8
PCLAF	0	0.667424	0.611	0.118	0	0	PCLAF
CHAF1A	0	0.665295	0.661	0.184	0	0	CHAF1A
NEGR1	0	0.660085	0.826	0.609	0	0	NEGR1
MSH6	0	0.658677	0.783	0.462	0	0	MSH6
ZNF730	0	0.657809	0.636	0.218	0	0	ZNF730
KIF15	0	0.652763	0.651	0.168	0	0	KIF15
CIT	0	0.645205	0.806	0.351	0	0	CIT
DLEU2	0	0.643947	0.949	0.739	0	0	DLEU2
PCNA	0	0.641888	0.666	0.252	0	0	PCNA
SHCBP1	0	0.641771	0.718	0.222	0	0	SHCBP1
CENPI	0	0.641511	0.654	0.194	0	0	CENPI
KIF18B	0	0.641046	0.653	0.142	0	0	KIF18B
CEP152	0	0.638942	0.731	0.314	0	0	CEP152
SMC1A	0	0.638214	0.887	0.608	0	0	SMC1A
NCAPD3	0	0.63456	0.736	0.319	0	0	NCAPD3
SMC3	0	0.632691	0.944	0.747	0	0	SMC3
NUP107	0	0.630663	0.847	0.497	0	0	NUP107
KIF4A	0	0.630473	0.74	0.238	0	0	KIF4A
FAF1	0	0.629093	0.99	0.936	0	0	FAF1
GSTCD	0	0.627253	0.767	0.394	0	0	GSTCD
RIF1	0	0.626722	0.971	0.846	0	0	RIF1
KIF23	0	0.62505	0.75	0.314	0	0	KIF23
TUBA1B	0	0.623752	0.994	0.956	0	0	TUBA1B
LMNB1	0	0.623264	0.724	0.22	0	0	LMNB1
CSE1L	0	0.619876	0.875	0.559	0	0	CSE1L
CEP78	0	0.617802	0.787	0.408	0	0	CEP78
CCDC18	0	0.607479	0.837	0.512	0	0	CCDC18
CENPJ	0	0.605335	0.743	0.324	0	0	CENPJ
GPHN	0	0.60492	0.915	0.718	0	0	GPHN
PTMA	0	0.604712	0.993	0.959	0	0	PTMA
CENPF	0	0.604575	0.939	0.465	0	0	CENPF
POLD3	0	0.604098	0.653	0.219	0	0	POLD3
KIF11	0	0.603107	0.741	0.277	0	0	KIF11
NDC1	0	0.601289	0.756	0.35	0	0	NDC1
GEN1	0	0.599138	0.755	0.37	0	0	GEN1
RBBP8	0	0.595309	0.68	0.291	0	0	RBBP8
KNL1	0	0.595044	0.788	0.256	0	0	KNL1
CCDC150	0	0.591443	0.605	0.175	0	0	CCDC150
POLA2	0	0.589939	0.635	0.202	0	0	POLA2
ECT2	0	0.584883	0.816	0.454	0	0	ECT2
CU638689.4	0	0.574139	0.768	0.343	0	0	CU638689.4
TYMS	0	0.573617	0.67	0.257	0	0	TYMS
FANCB	0	0.572589	0.56	0.132	0	0	FANCB
EXO1	0	0.568033	0.493	0.063	0	0	EXO1
POLE2	0	0.567765	0.551	0.129	0	0	POLE2
CASP8AP2	0	0.567249	0.799	0.512	0	0	CASP8AP2
DNA2	0	0.566739	0.598	0.188	0	0	DNA2
FEN1	0	0.564224	0.56	0.119	0	0	FEN1
RIMS2	0	0.562086	0.843	0.667	0	0	RIMS2
PAICS	0	0.556846	0.932	0.73	0	0	PAICS
RFWD3	0	0.553525	0.711	0.319	0	0	RFWD3
SLC8A1	0	0.552652	0.895	0.722	0	0	SLC8A1
MIS18BP1	0	0.550264	0.795	0.417	0	0	MIS18BP1
CCDC138	0	0.547253	0.665	0.309	0	0	CCDC138
SUPT16H	0	0.546282	0.943	0.784	0	0	SUPT16H
DPYD	0	0.539617	0.988	0.944	0	0	DPYD
HNRNPAB	0	0.537984	0.881	0.644	0	0	HNRNPAB
DSN1	0	0.537058	0.582	0.17	0	0	DSN1
USP37	0	0.536839	0.712	0.38	0	0	USP37
SLF1	0	0.533251	0.615	0.219	0	0	SLF1
KPNB1	0	0.532233	0.999	0.984	0	0	KPNB1
CDC7	0	0.531907	0.547	0.132	0	0	CDC7
PBX3	0	0.529881	0.949	0.804	0	0	PBX3
FAM111A	0	0.526265	0.682	0.359	0	0	FAM111A
CAMK4	0	0.5245	0.719	0.421	0	0	CAMK4
STIL	0	0.522416	0.626	0.203	0	0	STIL
Z94721.1	0	0.521415	0.533	0.135	0	0	Z94721.1
DHFR	0	0.521114	0.925	0.74	0	0	DHFR
HNRNPD	0	0.520841	0.98	0.893	0	0	HNRNPD
CDKAL1	0	0.519349	0.963	0.84	0	0	CDKAL1
PSIP1	0	0.518461	0.851	0.585	0	0	PSIP1
RGS7	0	0.517714	0.726	0.514	0	0	RGS7
NCL	0	0.510983	0.992	0.954	0	0	NCL
MTBP	0	0.507802	0.578	0.181	0	0	MTBP
CBX5	0	0.50733	0.924	0.727	0	0	CBX5
HSPD1	0	0.50588	0.968	0.858	0	0	HSPD1
ADAMTSL1	0	0.505619	0.817	0.635	0	0	ADAMTSL1
RFC1	0	0.503488	0.844	0.598	0	0	RFC1
SMC6	0	0.501268	0.868	0.643	0	0	SMC6
STMN1	0	0.500097	0.923	0.724	0	0	STMN1
CDH13	0	0.497104	0.93	0.826	0	0	CDH13
ZNF367	0	0.496036	0.419	0.061	0	0	ZNF367
CCDC15	0	0.495815	0.542	0.158	0	0	CCDC15
MYO19	0	0.494688	0.742	0.461	0	0	MYO19
RAD51AP1	0	0.493343	0.492	0.084	0	0	RAD51AP1
CKAP2L	0	0.492972	0.596	0.162	0	0	CKAP2L
BAZ1B	0	0.491268	0.981	0.906	0	0	BAZ1B
TENM3	0	0.490123	0.965	0.879	0	0	TENM3
FUS	0	0.489698	0.988	0.93	0	0	FUS
CDH4	0	0.489408	0.827	0.627	0	0	CDH4
MCM5	0	0.4874	0.547	0.156	0	0	MCM5
CCDC14	0	0.485498	0.979	0.874	0	0	CCDC14
MTHFD1	0	0.483566	0.797	0.524	0	0	MTHFD1
MMP1	0	0.48075	0.831	0.727	0	0	MMP1
SNHG1	0	0.480654	0.662	0.326	0	0	SNHG1
RFX8	0	0.480342	0.756	0.561	0	0	RFX8
HMGN2	0	0.479696	0.929	0.764	0	0	HMGN2
CDCA5	0	0.477458	0.503	0.117	0	0	CDCA5
XRCC2	0	0.476712	0.468	0.079	0	0	XRCC2
FANCL	0	0.476671	0.662	0.347	0	0	FANCL
ZWILCH	0	0.476641	0.656	0.289	0	0	ZWILCH
ORC6	0	0.473778	0.505	0.112	0	0	ORC6
OXCT1	0	0.473531	0.755	0.489	0	0	OXCT1
FANCC	0	0.473132	0.713	0.426	0	0	FANCC
CDC45	0	0.472827	0.437	0.056	0	0	CDC45
IPO5	0	0.472357	0.932	0.771	0	0	IPO5
PRR11	0	0.470711	0.831	0.417	0	0	PRR11
DCC	0	0.470656	0.722	0.615	0	0	DCC
KIF14	0	0.470562	0.658	0.204	0	0	KIF14
GPC6	0	0.470537	0.991	0.948	0	0	GPC6
NUP205	0	0.469424	0.776	0.481	0	0	NUP205
MRE11	0	0.468965	0.67	0.33	0	0	MRE11
NUP155	0	0.467926	0.737	0.429	0	0	NUP155
POLE	0	0.467291	0.53	0.153	0	0	POLE
NOP58	0	0.466877	0.875	0.658	0	0	NOP58
HSP90AA1	0	0.466588	0.997	0.987	0	0	HSP90AA1
H2AZ1	0	0.465349	0.671	0.332	0	0	H2AZ1
GMNN	0	0.464569	0.511	0.141	0	0	GMNN
TPX2	0	0.463478	0.788	0.35	0	0	TPX2
CTNNAL1	0	0.462739	0.851	0.623	0	0	CTNNAL1
CDH2	0	0.461312	0.852	0.627	0	0	CDH2
HAUS6	0	0.460318	0.678	0.345	0	0	HAUS6
FST	0	0.458237	0.88	0.723	0	0	FST
ANP32B	0	0.457814	0.913	0.736	0	0	ANP32B
MASTL	0	0.456914	0.511	0.157	0	0	MASTL
KIF18A	0	0.454573	0.715	0.361	0	0	KIF18A
ARNTL2	0	0.454137	0.77	0.516	0	0	ARNTL2
TCF19	0	0.453932	0.467	0.091	0	0	TCF19
RECQL	0	0.453504	0.818	0.575	0	0	RECQL
GINS4	0	0.453066	0.572	0.203	0	0	GINS4
PARP1	0	0.450766	0.79	0.527	0	0	PARP1
CNTLN	0	0.450193	0.948	0.838	0	0	CNTLN
RPA1	0	0.449199	0.677	0.363	0	0	RPA1
NUP62	0	0.448064	0.819	0.576	0	0	NUP62
TFDP1	0	0.447326	0.803	0.555	0	0	TFDP1
CEP295	0	0.440161	0.749	0.473	0	0	CEP295
PDS5B	0	0.439164	0.935	0.792	0	0	PDS5B
CHAF1B	0	0.437353	0.459	0.106	0	0	CHAF1B
ARHGAP11A	0	0.436826	0.695	0.269	0	0	ARHGAP11A
SLIT2	0	0.436574	0.89	0.75	0	0	SLIT2
CDCA2	0	0.436486	0.631	0.216	0	0	CDCA2
ASPM	0	0.435884	0.856	0.314	0	0	ASPM
NUF2	0	0.435198	0.543	0.155	0	0	NUF2
FBXO5	0	0.434894	0.471	0.125	0	0	FBXO5
ANKRD36	0	0.434006	0.923	0.84	0	0	ANKRD36
NOP56	0	0.43377	0.803	0.569	0	0	NOP56
PRC1	0	0.433209	0.731	0.273	0	0	PRC1
LIG1	0	0.433159	0.501	0.157	0	0	LIG1
GMPS	0	0.430511	0.81	0.588	0	0	GMPS
PLK4	0	0.430317	0.476	0.102	0	0	PLK4
CDT1	0	0.429377	0.432	0.068	0	0	CDT1
CDK5RAP2	0	0.429171	0.864	0.656	0	0	CDK5RAP2
XRCC5	0	0.428822	0.995	0.968	0	0	XRCC5
FANCM	0	0.42832	0.6	0.271	0	0	FANCM
PA2G4	0	0.425417	0.914	0.75	0	0	PA2G4
PCDH7	0	0.42493	0.772	0.577	0	0	PCDH7
LIN54	0	0.424398	0.686	0.391	0	0	LIN54
RSRC1	0	0.424248	0.86	0.651	0	0	RSRC1
C1orf112	0	0.423771	0.498	0.142	0	0	C1orf112
IPO7	0	0.422589	0.968	0.879	0	0	IPO7
CEP192	0	0.422105	0.867	0.667	0	0	CEP192
CCNE2	0	0.421227	0.344	0.035	0	0	CCNE2
SUZ12	0	0.42067	0.922	0.778	0	0	SUZ12
SRSF2	0	0.42052	0.879	0.708	0	0	SRSF2
HS3ST3A1	0	0.420082	0.87	0.729	0	0	HS3ST3A1
WEE1	0	0.419103	0.727	0.429	0	0	WEE1
SLFN11	0	0.418933	0.567	0.258	0	0	SLFN11
MAGI3	0	0.41825	0.876	0.706	0	0	MAGI3
ADAMTS6	0	0.417211	0.728	0.544	0	0	ADAMTS6
UBR7	0	0.416907	0.587	0.27	0	0	UBR7
KIRREL3	0	0.416902	0.911	0.79	0	0	KIRREL3
MARCHF3	0	0.416845	0.549	0.298	0	0	MARCHF3
SNX5	0	0.415593	0.801	0.582	0	0	SNX5
SKA3	0	0.415556	0.464	0.107	0	0	SKA3
PARPBP	0	0.414842	0.584	0.22	0	0	PARPBP
HNRNPF	0	0.414403	0.856	0.674	0	0	HNRNPF
ABHD3	0	0.414254	0.532	0.26	0	0	ABHD3
NCAPH	0	0.413617	0.505	0.133	0	0	NCAPH
DCLK2	0	0.413208	0.824	0.633	0	0	DCLK2
EXOSC9	0	0.412672	0.611	0.302	0	0	EXOSC9
NEMP1	0	0.41206	0.547	0.211	0	0	NEMP1
SRSF10	0	0.411607	0.849	0.65	0	0	SRSF10
HNRNPU	0	0.411508	0.995	0.978	0	0	HNRNPU
KIAA1549L	0	0.411503	0.667	0.43	0	0	KIAA1549L
HNRNPR	0	0.41037	0.949	0.834	0	0	HNRNPR
CTPS1	0	0.409815	0.723	0.453	0	0	CTPS1
SSRP1	0	0.408971	0.818	0.582	0	0	SSRP1
NIBAN1	0	0.408866	0.824	0.594	0	0	NIBAN1
CTDSPL2	0	0.408701	0.807	0.577	0	0	CTDSPL2
NETO2	0	0.406644	0.504	0.212	0	0	NETO2
TICRR	0	0.405817	0.459	0.115	0	0	TICRR
PCNT	0	0.405602	0.812	0.581	0	0	PCNT
TRA2B	0	0.404633	0.939	0.819	0	0	TRA2B
LRRC8C	0	0.40381	0.833	0.625	0	0	LRRC8C
BUB1B	0	0.40342	0.582	0.178	0	0	BUB1B
HSPA8	0	0.402569	0.992	0.967	0	0	HSPA8
SEMA3A	0	0.401504	0.997	0.978	0	0	SEMA3A
FKBP5	0	0.401352	0.518	0.216	0	0	FKBP5
SCLT1	0	0.400578	0.913	0.696	0	0	SCLT1
SMCHD1	0	0.400563	0.992	0.963	0	0	SMCHD1
ZWINT	0	0.398761	0.462	0.117	0	0	ZWINT
NEIL3	0	0.398525	0.419	0.094	0	0	NEIL3
PTBP1	0	0.396595	0.899	0.739	0	0	PTBP1
HMGB1	0	0.396411	0.962	0.879	0	0	HMGB1
LMNB2	0	0.395959	0.768	0.492	0	0	LMNB2
NPAT	0	0.395023	0.669	0.396	0	0	NPAT
XPO1	0	0.39467	0.979	0.909	0	0	XPO1
SASS6	0	0.390978	0.492	0.159	0	0	SASS6
FOXM1	0	0.390736	0.572	0.217	0	0	FOXM1
NDC80	0	0.390341	0.525	0.152	0	0	NDC80
PBK	0	0.389884	0.461	0.116	0	0	PBK
MCM2	0	0.389264	0.431	0.1	0	0	MCM2
NUCKS1	0	0.388764	0.99	0.942	0	0	NUCKS1
RTKN2	0	0.388746	0.468	0.175	0	0	RTKN2
RB1	0	0.388607	0.92	0.793	0	0	RB1
CCT6A	0	0.388434	0.93	0.81	0	0	CCT6A
IPO9	0	0.386564	0.906	0.764	0	0	IPO9
HNRNPA1	0	0.386354	0.985	0.94	0	0	HNRNPA1
TIMELESS	0	0.385161	0.514	0.184	0	0	TIMELESS
MSH2	0	0.385058	0.767	0.456	0	0	MSH2
APOLD1	0	0.382898	0.556	0.276	0	0	APOLD1
DBF4	0	0.3791	0.661	0.333	0	0	DBF4
NUP153	0	0.378889	0.861	0.693	0	0	NUP153
HAT1	0	0.378876	0.544	0.239	0	0	HAT1
MTAP	0	0.378573	0.928	0.826	0	0	MTAP
TUBB	0	0.378225	0.994	0.972	0	0	TUBB
CHEK1	0	0.376906	0.647	0.369	0	0	CHEK1
NCAPD2	0	0.376429	0.702	0.382	0	0	NCAPD2
FOSL1	0	0.376074	0.937	0.832	0	0	FOSL1
FARSB	0	0.376058	0.773	0.551	0	0	FARSB
FGF5	0	0.375678	0.93	0.79	0	0	FGF5
SCAPER	0	0.374876	0.857	0.7	0	0	SCAPER
RACGAP1	0	0.373733	0.621	0.26	0	0	RACGAP1
WDR62	0	0.373449	0.452	0.127	0	0	WDR62
TACC3	0	0.373285	0.601	0.23	0	0	TACC3
DDX21	0	0.373112	0.907	0.759	0	0	DDX21
SERPINB2	0	0.372542	0.596	0.441	0	0	SERPINB2
HNRNPA2B1	0	0.372249	0.996	0.975	0	0	HNRNPA2B1
KIAA1328	0	0.369586	0.789	0.591	0	0	KIAA1328
ZNF43	0	0.368975	0.603	0.348	0	0	ZNF43
DDIAS	0	0.367971	0.417	0.095	0	0	DDIAS
GPD2	0	0.367006	0.86	0.693	0	0	GPD2
PHIP	0	0.36544	0.964	0.869	0	0	PHIP
SGO2	0	0.365285	0.662	0.294	0	0	SGO2
SRSF7	0	0.364819	0.795	0.578	0	0	SRSF7
SPIDR	0	0.363263	0.967	0.905	0	0	SPIDR
EIF1AX	0	0.362228	0.878	0.732	0	0	EIF1AX
SERBP1	0	0.361523	0.965	0.875	0	0	SERBP1
LIN9	0	0.361415	0.459	0.142	0	0	LIN9
HNRNPA3	0	0.361014	0.981	0.934	0	0	HNRNPA3
TTK	0	0.360219	0.532	0.153	0	0	TTK
NUP85	0	0.36015	0.551	0.258	0	0	NUP85
CDC25A	0	0.358975	0.379	0.081	0	0	CDC25A
MGME1	0	0.358691	0.583	0.312	0	0	MGME1
RANBP17	0	0.358369	0.959	0.881	0	0	RANBP17
NAP1L4	0	0.358089	0.893	0.736	0	0	NAP1L4
BIRC5	0	0.356947	0.628	0.262	0	0	BIRC5
AGPAT5	0	0.356899	0.633	0.364	0	0	AGPAT5
TMEFF2	0	0.355594	0.599	0.404	0	0	TMEFF2
ICMT	0	0.35555	0.738	0.51	0	0	ICMT
SYNCRIP	0	0.355346	0.981	0.928	0	0	SYNCRIP
RMI1	0	0.355179	0.504	0.214	0	0	RMI1
NUP58	0	0.35451	0.855	0.684	0	0	NUP58
MCMBP	0	0.352406	0.586	0.319	0	0	MCMBP
DHX9	0	0.35222	0.955	0.865	0	0	DHX9
INTS7	0	0.351686	0.656	0.42	0	0	INTS7
TAF15	0	0.351375	0.963	0.883	0	0	TAF15
CERS6	0	0.351345	0.698	0.48	0	0	CERS6
SET	0	0.350688	0.991	0.964	0	0	SET
ILF3	0	0.348566	0.96	0.876	0	0	ILF3
CDCA7	0	0.348074	0.369	0.094	0	0	CDCA7
TK1	0	0.347937	0.531	0.224	0	0	TK1
LIN52	0	0.347803	0.659	0.416	0	0	LIN52
SRSF1	0	0.347462	0.879	0.73	0	0	SRSF1
PTN	0	0.347231	0.631	0.401	0	0	PTN
C12orf75	0	0.347106	0.796	0.625	0	0	C12orf75
ANKRD36C	0	0.346702	0.926	0.846	0	0	ANKRD36C
MPHOSPH9	0	0.346262	0.712	0.476	0	0	MPHOSPH9
CEP55	0	0.346079	0.556	0.181	0	0	CEP55
UGGT2	0	0.346053	0.961	0.894	0	0	UGGT2
TUBGCP3	0	0.344925	0.666	0.427	0	0	TUBGCP3
DNAJC9	0	0.344816	0.557	0.282	0	0	DNAJC9
PNN	0	0.344708	0.931	0.814	0	0	PNN
RBBP7	0	0.344376	0.735	0.51	0	0	RBBP7
RAD21	0	0.343242	0.914	0.745	0	0	RAD21
CU633906.2	0	0.342311	0.604	0.289	0	0	CU633906.2
CENPE	0	0.342069	0.791	0.348	0	0	CENPE
ASF1B	0	0.341857	0.354	0.059	0	0	ASF1B
FIGNL1	0	0.340562	0.403	0.116	0	0	FIGNL1
SPDL1	0	0.340005	0.538	0.236	0	0	SPDL1
SRRM1	0	0.338809	0.955	0.878	0	0	SRRM1
CEP57	0	0.337868	0.76	0.558	0	0	CEP57
MMP16	0	0.337809	0.893	0.774	0	0	MMP16
MECOM	0	0.33705	0.709	0.542	0	0	MECOM
ABCE1	0	0.336454	0.786	0.594	0	0	ABCE1
MYBL2	0	0.336454	0.336	0.056	0	0	MYBL2
AC073529.1	0	0.336202	0.428	0.182	0	0	AC073529.1
ATP1B1	0	0.335831	0.714	0.497	0	0	ATP1B1
FBL	0	0.335185	0.682	0.431	0	0	FBL
ESCO2	0	0.335166	0.358	0.067	0	0	ESCO2
CDK2	0	0.334523	0.525	0.233	0	0	CDK2
ZRANB3	0	0.333946	0.69	0.482	0	0	ZRANB3
HNRNPH1	0	0.333826	0.982	0.938	0	0	HNRNPH1
ARL6IP6	0	0.333345	0.638	0.397	0	0	ARL6IP6
MTF2	0	0.33268	0.708	0.467	0	0	MTF2
RBBP4	0	0.332407	0.836	0.676	0	0	RBBP4
RDX	0	0.331919	0.949	0.862	0	0	RDX
EMP2	0	0.331059	0.532	0.253	0	0	EMP2
CHD1	0	0.330698	0.887	0.758	0	0	CHD1
NPM1	0	0.330634	0.963	0.906	0	0	NPM1
RBMX	0	0.330523	0.877	0.72	0	0	RBMX
GTSE1	0	0.329876	0.524	0.171	0	0	GTSE1
HMGB2	0	0.329372	0.488	0.181	0	0	HMGB2
ENO1	0	0.328918	0.992	0.957	0	0	ENO1
ALCAM	0	0.328662	0.996	0.974	0	0	ALCAM
RAPGEF6	0	0.328509	0.844	0.685	0	0	RAPGEF6
ST3GAL3	0	0.327373	0.884	0.753	0	0	ST3GAL3
PHLPP1	0	0.327111	0.675	0.471	0	0	PHLPP1
ERCC6L	0	0.327041	0.425	0.12	0	0	ERCC6L
UBA2	0	0.32683	0.827	0.658	0	0	UBA2
GPR137C	0	0.325042	0.375	0.144	0	0	GPR137C
TPR	0	0.323602	0.983	0.944	0	0	TPR
RAN	0	0.323113	0.843	0.671	0	0	RAN
ORC1	0	0.322611	0.338	0.058	0	0	ORC1
PDLIM5	0	0.321175	0.922	0.827	0	0	PDLIM5
CDK14	0	0.319042	0.979	0.929	0	0	CDK14
NUP50	0	0.318509	0.708	0.476	0	0	NUP50
IQGAP3	0	0.31844	0.453	0.143	0	0	IQGAP3
NLGN1	0	0.317512	0.921	0.85	0	0	NLGN1
NEDD1	0	0.317236	0.586	0.331	0	0	NEDD1
ADK	0	0.317138	0.983	0.937	0	0	ADK
CEP135	0	0.316953	0.696	0.467	0	0	CEP135
OSBPL6	0	0.316524	0.563	0.341	0	0	OSBPL6
NOLC1	0	0.316349	0.703	0.492	0	0	NOLC1
DDX11	0	0.316316	0.384	0.105	0	0	DDX11
SAE1	0	0.3156	0.831	0.662	0	0	SAE1
TTF2	0	0.314399	0.573	0.321	0	0	TTF2
SLBP	0	0.314322	0.517	0.277	0	0	SLBP
PKP4	0	0.31414	0.888	0.738	0	0	PKP4
TCERG1	0	0.313508	0.959	0.879	0	0	TCERG1
SRBD1	0	0.313334	0.771	0.6	0	0	SRBD1
ARHGAP11B	0	0.312851	0.476	0.176	0	0	ARHGAP11B
HNRNPM	0	0.312083	0.969	0.903	0	0	HNRNPM
C21orf58	0	0.310214	0.379	0.104	0	0	C21orf58
RFC4	0	0.310187	0.365	0.094	0	0	RFC4
CDCA7L	0	0.309568	0.44	0.179	0	0	CDCA7L
AXL	0	0.308916	0.955	0.883	0	0	AXL
BRI3BP	0	0.308589	0.409	0.16	0	0	BRI3BP
PKMYT1	0	0.308142	0.32	0.048	0	0	PKMYT1
DOCK10	0	0.307419	0.963	0.892	0	0	DOCK10
DDX46	0	0.307311	0.892	0.766	0	0	DDX46
GJC1	0	0.306849	0.77	0.568	0	0	GJC1
JPT2	0	0.305679	0.692	0.471	0	0	JPT2
AC011447.3	0	0.304926	0.39	0.158	0	0	AC011447.3
MYH10	0	0.304553	0.918	0.815	0	0	MYH10
KHDRBS3	0	0.304071	0.495	0.298	0	0	KHDRBS3
SMC5	0	0.303726	0.951	0.882	0	0	SMC5
H2AZ2	0	0.303129	0.736	0.514	0	0	H2AZ2
HAS2	0	0.302932	0.209	0.093	0	0	HAS2
DPY19L2	0	0.302825	0.733	0.554	0	0	DPY19L2
UHRF2	0	0.301164	0.851	0.707	0	0	UHRF2
HLTF	0	0.300497	0.795	0.618	0	0	HLTF
BUB1	0	0.300227	0.571	0.2	0	0	BUB1
POLE3	0	0.300049	0.526	0.27	0	0	POLE3
RAD51	0	0.299775	0.324	0.069	0	0	RAD51
CEBPZ	0	0.299678	0.661	0.454	0	0	CEBPZ
RAD54L	0	0.297584	0.329	0.064	0	0	RAD54L
U2SURP	0	0.297486	0.943	0.866	0	0	U2SURP
UTP20	0	0.296457	0.841	0.698	0	0	UTP20
DCK	0	0.295602	0.478	0.231	0	0	DCK
SLC25A5	0	0.295292	0.69	0.487	0	0	SLC25A5
CENPN	0	0.294706	0.482	0.187	0	0	CENPN
CDC5L	0	0.294577	0.754	0.567	0	0	CDC5L
PKIA	0	0.294433	0.58	0.382	0	0	PKIA
TUBB4B	0	0.294111	0.945	0.813	0	0	TUBB4B
PTGES3	0	0.293296	0.916	0.807	0	0	PTGES3
NUP54	0	0.291117	0.689	0.48	0	0	NUP54
ALMS1	0	0.290999	0.695	0.498	0	0	ALMS1
CASP2	0	0.290603	0.487	0.238	0	0	CASP2
TRIM28	0	0.290484	0.81	0.635	0	0	TRIM28
G3BP1	0	0.290276	0.955	0.869	0	0	G3BP1
DIAPH1	0	0.289705	0.85	0.706	0	0	DIAPH1
MB21D2	0	0.289576	0.618	0.418	0	0	MB21D2
LRCH1	0	0.289392	0.793	0.626	0	0	LRCH1
SFXN1	0	0.287778	0.825	0.678	0	0	SFXN1
CDCA4	0	0.287639	0.423	0.17	0	0	CDCA4
DEPDC1B	0	0.287028	0.4	0.124	0	0	DEPDC1B
SLF2	0	0.286828	0.873	0.752	0	0	SLF2
NUP160	0	0.286384	0.772	0.582	0	0	NUP160
HJURP	0	0.285812	0.476	0.142	0	0	HJURP
CDKN2B-AS1	0	0.284415	0.494	0.285	0	0	CDKN2B-AS1
STK39	0	0.284113	0.934	0.853	0	0	STK39
CLASP2	0	0.284091	0.872	0.736	0	0	CLASP2
KIFC1	0	0.283884	0.413	0.125	0	0	KIFC1
DHX15	0	0.283695	0.912	0.816	0	0	DHX15
NAA15	0	0.282345	0.933	0.842	0	0	NAA15
SLC7A1	0	0.282239	0.599	0.383	0	0	SLC7A1
HMGXB4	0	0.282132	0.702	0.503	0	0	HMGXB4
EXOSC8	0	0.282055	0.499	0.257	0	0	EXOSC8
WBP11	0	0.281387	0.735	0.535	0	0	WBP11
PRIM1	0	0.281163	0.332	0.058	0	0	PRIM1
CCT5	0	0.279753	0.859	0.708	0	0	CCT5
AMPH	0	0.279715	0.668	0.481	0	0	AMPH
YWHAH	0	0.279514	0.688	0.47	0	0	YWHAH
DONSON	0	0.278699	0.42	0.174	0	0	DONSON
ARL13B	0	0.277735	0.559	0.336	0	0	ARL13B
ANKRD26	0	0.277568	0.865	0.749	0	0	ANKRD26
AHCTF1	0	0.277551	0.829	0.689	0	0	AHCTF1
TTL	0	0.277105	0.816	0.657	0	0	TTL
SFI1	0	0.276947	0.48	0.263	0	0	SFI1
SIMC1	0	0.276227	0.648	0.462	0	0	SIMC1
LDHA	0	0.275694	0.938	0.827	0	0	LDHA
PPAT	0	0.275556	0.541	0.321	0	0	PPAT
NCEH1	0	0.275526	0.821	0.666	0	0	NCEH1
SKP2	0	0.275445	0.515	0.287	0	0	SKP2
CENPO	0	0.275409	0.416	0.161	0	0	CENPO
TTLL5	0	0.275254	0.821	0.693	0	0	TTLL5
KHSRP	0	0.275154	0.853	0.712	0	0	KHSRP
NUDT21	0	0.274961	0.668	0.471	0	0	NUDT21
FMN1	0	0.274293	0.963	0.91	0	0	FMN1
HNRNPUL1	0	0.272347	0.934	0.844	0	0	HNRNPUL1
NFATC2IP	0	0.271856	0.811	0.662	0	0	NFATC2IP
ZNF714	0	0.271497	0.501	0.264	0	0	ZNF714
EZR	0	0.271481	0.875	0.737	0	0	EZR
CCNA2	0	0.270747	0.512	0.204	0	0	CCNA2
XRCC4	0	0.270305	0.621	0.422	0	0	XRCC4
HMMR	0	0.270167	0.477	0.178	0	0	HMMR
NAA16	0	0.27006	0.717	0.534	0	0	NAA16
NUSAP1	0	0.26993	0.573	0.203	0	0	NUSAP1
C18orf54	0	0.269684	0.417	0.163	0	0	C18orf54
ARHGAP29	0	0.26909	0.801	0.661	0	0	ARHGAP29
TOP3A	0	0.268992	0.472	0.244	0	0	TOP3A
NET1	0	0.268181	0.478	0.242	0	0	NET1
BUB3	0	0.267941	0.733	0.53	0	0	BUB3
QSER1	0	0.267344	0.84	0.694	0	0	QSER1
TMEM97	0	0.266676	0.473	0.246	0	0	TMEM97
CGGBP1	0	0.266184	0.713	0.564	0	0	CGGBP1
RNPS1	0	0.265626	0.836	0.687	0	0	RNPS1
DUT	0	0.26482	0.52	0.304	0	0	DUT
HACD3	0	0.264553	0.933	0.848	0	0	HACD3
GXYLT1	0	0.264083	0.618	0.421	0	0	GXYLT1
NDUFAF6	0	0.263979	0.508	0.324	0	0	NDUFAF6
SRSF3	0	0.263238	0.862	0.742	0	0	SRSF3
HSP90AB1	0	0.263047	0.995	0.98	0	0	HSP90AB1
FUBP1	0	0.26283	0.929	0.84	0	0	FUBP1
ZNF718	0	0.26261	0.424	0.213	0	0	ZNF718
LYPD6	0	0.262326	0.303	0.111	0	0	LYPD6
PMS1	0	0.261779	0.726	0.56	0	0	PMS1
SPC24	0	0.26118	0.38	0.128	0	0	SPC24
ADGRG6	0	0.260796	0.462	0.273	0	0	ADGRG6
RNF168	0	0.260219	0.646	0.452	0	0	RNF168
TUBGCP5	0	0.260129	0.592	0.391	0	0	TUBGCP5
IQCB1	0	0.259974	0.664	0.493	0	0	IQCB1
ILF2	0	0.25986	0.778	0.609	0	0	ILF2
DPYSL3	0	0.259847	0.84	0.691	0	0	DPYSL3
PPM1G	0	0.259574	0.641	0.447	0	0	PPM1G
DOCK5	0	0.259487	0.82	0.682	0	0	DOCK5
CCT2	0	0.259382	0.889	0.782	0	0	CCT2
ZNF519	0	0.259034	0.318	0.084	0	0	ZNF519
BCLAF1	0	0.258955	0.976	0.935	0	0	BCLAF1
ZNF83	0	0.258919	0.857	0.743	0	0	ZNF83
SPECC1L	0	0.25847	0.922	0.837	0	0	SPECC1L
TPM3	0	0.258007	0.994	0.97	0	0	TPM3
CEP57L1	0	0.257737	0.655	0.456	0	0	CEP57L1
UAP1	0	0.257475	0.641	0.461	0	0	UAP1
SLC12A2	0	0.257407	0.681	0.505	0	0	SLC12A2
CDK1	0	0.257346	0.358	0.093	0	0	CDK1
NUP188	0	0.257006	0.622	0.422	0	0	NUP188
CORO1C	0	0.256514	0.986	0.947	0	0	CORO1C
DKC1	0	0.255943	0.624	0.429	0	0	DKC1
AC004943.2	0	0.255875	0.349	0.138	0	0	AC004943.2
NONO	0	0.25541	0.968	0.913	0	0	NONO
CCP110	0	0.254806	0.472	0.252	0	0	CCP110
SFMBT1	0	0.254679	0.35	0.155	0	0	SFMBT1
KIF22	0	0.253881	0.413	0.158	0	0	KIF22
DNAJC1	0	0.25367	0.739	0.588	0	0	DNAJC1
HSP90B1	0	0.253551	0.997	0.987	0	0	HSP90B1
ZFPM2	0	0.253251	0.987	0.971	0	0	ZFPM2
SFPQ	0	0.25313	0.986	0.953	0	0	SFPQ
GART	0	0.253121	0.683	0.508	0	0	GART
PIGK	0	0.25307	0.66	0.472	0	0	PIGK
LRP8	0	0.252804	0.642	0.464	0	0	LRP8
AURKB	0	0.252749	0.351	0.106	0	0	AURKB
VPS13A	0	0.252234	0.942	0.865	0	0	VPS13A
NUP43	0	0.252079	0.549	0.331	0	0	NUP43
PRPS2	0	0.251397	0.437	0.223	0	0	PRPS2
IVNS1ABP	0	0.251	0.611	0.405	0	0	IVNS1ABP
LBR	0	0.25066	0.775	0.596	0	0	LBR
HNRNPDL	0	0.250635	0.955	0.894	0	0	HNRNPDL
NBR1	0	-0.258915	0.625	0.702	0	0	NBR1
BMPR2	0	-0.25957	0.898	0.937	0	0	BMPR2
TTC3	0	-0.260094	0.994	0.996	0	0	TTC3
RUFY3	0	-0.260179	0.82	0.866	0	0	RUFY3
KIF13A	0	-0.264857	0.939	0.955	0	0	KIF13A
TIMP2	0	-0.265509	0.981	0.984	0	0	TIMP2
CLIP3	0	-0.267665	0.387	0.503	0	0	CLIP3
SEC31A	0	-0.267854	0.984	0.99	0	0	SEC31A
OPTN	0	-0.269935	0.745	0.797	0	0	OPTN
ZMYM2	0	-0.271555	0.828	0.88	0	0	ZMYM2
SHC1	0	-0.271833	0.86	0.887	0	0	SHC1
PDCD4	0	-0.273224	0.363	0.487	0	0	PDCD4
MACF1	0	-0.273916	0.998	0.998	0	0	MACF1
SMIM14	0	-0.274695	0.464	0.571	0	0	SMIM14
FNDC3B	0	-0.276108	0.981	0.985	0	0	FNDC3B
RNF24	0	-0.281998	0.826	0.871	0	0	RNF24
ZBTB20	0	-0.28423	0.979	0.983	0	0	ZBTB20
ATP6V1A	0	-0.285575	0.778	0.819	0	0	ATP6V1A
ANXA4	0	-0.285896	0.563	0.661	0	0	ANXA4
MVP	0	-0.286315	0.882	0.915	0	0	MVP
PLIN3	0	-0.28672	0.825	0.86	0	0	PLIN3
C1S	0	-0.29123	0.501	0.588	0	0	C1S
CTSA	0	-0.291784	0.727	0.774	0	0	CTSA
BNIP3L	0	-0.292513	0.561	0.65	0	0	BNIP3L
CTSD	0	-0.292534	0.678	0.719	0	0	CTSD
COL6A2	0	-0.293318	0.933	0.955	0	0	COL6A2
SNX29	0	-0.293749	0.76	0.815	0	0	SNX29
RB1CC1	0	-0.293978	0.808	0.868	0	0	RB1CC1
LINC00685	0	-0.297882	0.297	0.439	0	0	LINC00685
SMAD3	0	-0.299247	0.912	0.931	0	0	SMAD3
ZKSCAN1	0	-0.300654	0.764	0.83	0	0	ZKSCAN1
RSRP1	0	-0.302615	0.625	0.717	0	0	RSRP1
BTBD9	0	-0.304115	0.787	0.846	0	0	BTBD9
RIN2	0	-0.304504	0.876	0.912	0	0	RIN2
FBXL2	0	-0.305666	0.637	0.73	0	0	FBXL2
MYL9	0	-0.305958	0.867	0.882	0	0	MYL9
NUMB	0	-0.306764	0.891	0.922	0	0	NUMB
ATP2B4	0	-0.3073	0.943	0.945	0	0	ATP2B4
C20orf194	0	-0.307723	0.825	0.888	0	0	C20orf194
TPST1	0	-0.308108	0.91	0.937	0	0	TPST1
CHD2	0	-0.311643	0.921	0.949	0	0	CHD2
HLA-E	0	-0.31454	0.611	0.69	0	0	HLA-E
NFAT5	0	-0.316058	0.981	0.988	0	0	NFAT5
MEF2A	0	-0.31822	0.958	0.966	0	0	MEF2A
PLD3	0	-0.31851	0.638	0.727	0	0	PLD3
TSC22D1	0	-0.320009	0.828	0.878	0	0	TSC22D1
WDR26	0	-0.320764	0.789	0.852	0	0	WDR26
KLHL24	0	-0.321769	0.227	0.37	0	0	KLHL24
MSI2	0	-0.325794	0.652	0.736	0	0	MSI2
LRP10	0	-0.328062	0.73	0.785	0	0	LRP10
TBC1D19	0	-0.329309	0.683	0.735	0	0	TBC1D19
MAN1C1	0	-0.332307	0.33	0.447	0	0	MAN1C1
MXD4	0	-0.333254	0.247	0.44	0	0	MXD4
FAM214A	0	-0.33637	0.438	0.574	0	0	FAM214A
RIPOR3	0	-0.336542	0.311	0.425	0	0	RIPOR3
VAT1	0	-0.338528	0.767	0.807	0	0	VAT1
CREBRF	0	-0.339339	0.388	0.539	0	0	CREBRF
GABARAPL1	0	-0.340428	0.273	0.429	0	0	GABARAPL1
COL6A1	0	-0.342624	0.977	0.984	0	0	COL6A1
SNHG14	0	-0.344865	0.785	0.841	0	0	SNHG14
ME1	0	-0.346435	0.895	0.92	0	0	ME1
FTL	0	-0.354257	0.97	0.971	0	0	FTL
CTSB	0	-0.355333	0.939	0.941	0	0	CTSB
PRKG1	0	-0.356679	0.995	0.989	0	0	PRKG1
ZFAND5	0	-0.358412	0.701	0.781	0	0	ZFAND5
PRICKLE2	0	-0.360451	0.519	0.625	0	0	PRICKLE2
COL6A3	0	-0.365309	0.998	0.998	0	0	COL6A3
ZNF106	0	-0.36547	0.883	0.909	0	0	ZNF106
TRIO	0	-0.36605	1	1	0	0	TRIO
UST	0	-0.372941	0.741	0.827	0	0	UST
BAZ2B	0	-0.375681	0.853	0.913	0	0	BAZ2B
NID2	0	-0.375997	0.813	0.847	0	0	NID2
RORA	0	-0.377414	0.795	0.857	0	0	RORA
ABCC1	0	-0.378506	0.854	0.901	0	0	ABCC1
GRN	0	-0.378744	0.666	0.734	0	0	GRN
PHF21A	0	-0.380198	0.71	0.812	0	0	PHF21A
ZMAT3	0	-0.381941	0.757	0.832	0	0	ZMAT3
FTH1	0	-0.38407	0.991	0.99	0	0	FTH1
SLFN5	0	-0.385348	0.859	0.907	0	0	SLFN5
WSB1	0	-0.387915	0.873	0.919	0	0	WSB1
MAP1A	0	-0.389388	0.904	0.92	0	0	MAP1A
NCKAP5	0	-0.394935	0.99	0.988	0	0	NCKAP5
JARID2	0	-0.39789	0.651	0.757	0	0	JARID2
GSN	0	-0.399309	0.853	0.912	0	0	GSN
MBD5	0	-0.400374	0.973	0.984	0	0	MBD5
RALGPS2	0	-0.412086	0.857	0.908	0	0	RALGPS2
DAB2	0	-0.412249	0.867	0.907	0	0	DAB2
HIPK2	0	-0.414879	0.987	0.991	0	0	HIPK2
RHOQ	0	-0.42011	0.713	0.817	0	0	RHOQ
N4BP2L2	0	-0.420599	0.906	0.945	0	0	N4BP2L2
TNFRSF19	0	-0.421674	0.76	0.829	0	0	TNFRSF19
ARID5B	0	-0.421979	0.984	0.99	0	0	ARID5B
COL3A1	0	-0.422238	0.851	0.9	0	0	COL3A1
CCDC68	0	-0.423075	0.364	0.502	0	0	CCDC68
EVI5	0	-0.43231	0.879	0.933	0	0	EVI5
GOLGB1	0	-0.433729	0.938	0.972	0	0	GOLGB1
RND3	0	-0.438138	0.963	0.968	0	0	RND3
PCDH18	0	-0.438808	0.698	0.76	0	0	PCDH18
MMP2	0	-0.442242	0.839	0.885	0	0	MMP2
THSD4	0	-0.443878	0.993	0.985	0	0	THSD4
MAPK10	0	-0.451034	0.624	0.713	0	0	MAPK10
FN1	0	-0.452341	0.999	0.999	0	0	FN1
LURAP1L	0	-0.454163	0.58	0.689	0	0	LURAP1L
COL1A1	0	-0.455178	0.996	0.997	0	0	COL1A1
SOX4	0	-0.458188	0.416	0.518	0	0	SOX4
EPAS1	0	-0.461508	0.797	0.869	0	0	EPAS1
BCAS3	0	-0.463558	0.696	0.81	0	0	BCAS3
ARL15	0	-0.466421	0.778	0.857	0	0	ARL15
SGIP1	0	-0.467023	0.983	0.982	0	0	SGIP1
MYLK	0	-0.468042	0.996	0.998	0	0	MYLK
BBS9	0	-0.473049	0.642	0.786	0	0	BBS9
LRP1	0	-0.480743	0.833	0.907	0	0	LRP1
PAMR1	0	-0.483282	0.623	0.723	0	0	PAMR1
PLPP3	0	-0.488563	0.864	0.918	0	0	PLPP3
MCC	0	-0.49534	0.681	0.787	0	0	MCC
IRAG1	0	-0.499752	0.35	0.51	0	0	IRAG1
MEG8	0	-0.503062	0.964	0.976	0	0	MEG8
FRY	0	-0.503691	0.476	0.605	0	0	FRY
PSAP	0	-0.508875	0.944	0.958	0	0	PSAP
STC2	0	-0.511115	0.745	0.8	0	0	STC2
LAMA4	0	-0.51723	0.624	0.714	0	0	LAMA4
NABP1	0	-0.517839	0.793	0.797	0	0	NABP1
CLU	0	-0.518411	0.773	0.833	0	0	CLU
ATXN1	0	-0.531043	0.729	0.855	0	0	ATXN1
IGFBP4	0	-0.532177	0.857	0.893	0	0	IGFBP4
CCDC102B	0	-0.535483	0.326	0.452	0	0	CCDC102B
COL1A2	0	-0.536075	0.998	0.999	0	0	COL1A2
ABCC4	0	-0.546237	0.974	0.988	0	0	ABCC4
MALAT1	0	-0.549408	1	1	0	0	MALAT1
FTX	0	-0.556135	0.98	0.99	0	0	FTX
ANTXR1	0	-0.57049	0.87	0.924	0	0	ANTXR1
BDKRB2	0	-0.57124	0.392	0.545	0	0	BDKRB2
UBE2H	0	-0.580975	0.808	0.912	0	0	UBE2H
SQSTM1	0	-0.588153	0.965	0.978	0	0	SQSTM1
KDM5B	0	-0.591028	0.615	0.838	0	0	KDM5B
DPP4	0	-0.591085	0.501	0.613	0	0	DPP4
ELL2	0	-0.613293	0.916	0.942	0	0	ELL2
SVIL	0	-0.623799	0.878	0.915	0	0	SVIL
TGFBI	0	-0.692644	0.701	0.783	0	0	TGFBI
PAPPA	0	-0.709398	0.596	0.717	0	0	PAPPA
ARMC9	0	-0.732256	0.72	0.852	0	0	ARMC9
MEG3	0	-0.733391	0.973	0.988	0	0	MEG3
NEK10	0	-0.736857	0.511	0.59	0	0	NEK10
OXR1	0	-0.766445	0.901	0.916	0	0	OXR1
NEAT1	0	-0.866091	0.999	0.999	0	0	NEAT1
PDE5A	0	-0.908325	0.925	0.969	0	0	PDE5A
FAM43A	9.96928e-307	-0.258071	0.21	0.322	3.63799e-302	0	FAM43A
PTCHD4	1.78013e-306	-0.551655	0.262	0.377	6.49605e-302	0	PTCHD4
PLAT	3.47246e-306	-0.639098	0.56	0.649	1.26717e-301	0	PLAT
NTNG1	1.19043e-304	0.267087	0.404	0.274	4.34413e-300	0	NTNG1
COL5A2	2.16205e-304	-0.271118	0.971	0.98	7.88975e-300	0	COL5A2
LYST	1.70092e-303	-0.277969	0.527	0.614	6.207e-299	0	LYST
ZSWIM6	4.90578e-298	-0.281304	0.964	0.973	1.79022e-293	0	ZSWIM6
LAMB1	1.15066e-293	-0.274525	0.959	0.967	4.199e-289	0	LAMB1
DNAH5	2.22324e-292	-0.386481	0.782	0.835	8.11306e-288	0	DNAH5
CERT1	2.61798e-289	-0.257353	0.792	0.826	9.55353e-285	0	CERT1
TBXAS1	2.18672e-288	-0.499155	0.585	0.658	7.97977e-284	0	TBXAS1
MIR31HG	2.2343e-288	0.267873	0.856	0.772	8.15341e-284	0	MIR31HG
WASHC2C	8.38538e-288	-0.297496	0.677	0.72	3.05999e-283	0	WASHC2C
QSOX1	1.82356e-287	-0.314005	0.923	0.922	6.65454e-283	0	QSOX1
TGM2	1.4244e-285	-0.46459	0.452	0.541	5.19791e-281	0	TGM2
MAP4K3-DT	4.51643e-284	-0.292157	0.497	0.575	1.64814e-279	0	MAP4K3-DT
RNF217-AS1	4.57886e-281	-0.385141	0.344	0.447	1.67092e-276	0	RNF217-AS1
ELF1	1.04606e-280	-0.281418	0.646	0.722	3.81729e-276	0	ELF1
WASHC2A	1.05274e-275	-0.28892	0.704	0.735	3.84164e-271	0	WASHC2A
ZFPM2-AS1	6.33212e-275	-0.335433	0.964	0.967	2.31072e-270	0	ZFPM2-AS1
MSR1	6.48823e-274	-0.496624	0.387	0.486	2.36769e-269	0	MSR1
NCAM2	1.38074e-271	0.389823	0.571	0.448	5.03859e-267	0	NCAM2
KCND2	5.35966e-269	-0.656412	0.151	0.253	1.95585e-264	0	KCND2
LPCAT2	3.47259e-267	-0.292009	0.534	0.61	1.26722e-262	0	LPCAT2
PCMTD1	8.51223e-263	-0.253445	0.517	0.601	3.10628e-258	0	PCMTD1
IGFBP5	3.07132e-262	-0.450505	0.782	0.836	1.12079e-257	0	IGFBP5
CDKN1A	1.11044e-261	-0.464338	0.771	0.815	4.05223e-257	0	CDKN1A
CPQ	2.49292e-260	-0.257346	0.668	0.728	9.09716e-256	0	CPQ
AL139260.1	1.39724e-259	-0.305963	0.556	0.629	5.09879e-255	0	AL139260.1
ABCA1	2.75606e-259	-0.310565	0.339	0.438	1.00574e-254	0	ABCA1
ATXN7L1	4.40797e-256	-0.250113	0.694	0.749	1.60856e-251	0	ATXN7L1
RBPMS	1.45057e-255	-0.27763	0.95	0.956	5.29341e-251	0	RBPMS
MAML3	1.19363e-254	-0.351937	0.678	0.753	4.35581e-250	0	MAML3
CABLES1	7.22908e-248	-0.308147	0.412	0.498	2.63804e-243	0	CABLES1
SLC9A9	7.20691e-247	-0.357005	0.608	0.678	2.62995e-242	0	SLC9A9
NBEA	7.54421e-245	-0.277923	0.675	0.739	2.75303e-240	0	NBEA
KCNQ1OT1	9.60607e-242	-0.294085	0.689	0.752	3.50545e-237	0	KCNQ1OT1
C5orf66	1.1805e-239	-0.347662	0.408	0.491	4.30789e-235	0	C5orf66
AC073114.1	3.25031e-238	-0.388216	0.25	0.352	1.1861e-233	0	AC073114.1
SPARC	2.05681e-236	-0.264772	0.98	0.975	7.50572e-232	0	SPARC
PTPRK	2.0526e-234	-0.25007	0.994	0.993	7.49034e-230	0	PTPRK
ABCC3	4.11562e-234	-0.289879	0.581	0.652	1.50187e-229	0	ABCC3
CBLB	9.09327e-232	-0.266628	0.474	0.559	3.31832e-227	0	CBLB
EFEMP1	8.42668e-230	-0.260626	0.545	0.61	3.07506e-225	0	EFEMP1
CLIP2	2.84818e-229	-0.254394	0.67	0.732	1.03936e-224	0	CLIP2
SLC2A3	3.55362e-229	-0.346316	0.692	0.733	1.29679e-224	0	SLC2A3
PURPL	1.46512e-226	-0.5463	0.227	0.32	5.34651e-222	0	PURPL
GALNT5	2.70363e-226	-0.303497	0.837	0.857	9.86607e-222	0	GALNT5
PEAK1	4.6771e-224	-0.256801	0.954	0.959	1.70677e-219	0	PEAK1
PLD1	5.22487e-222	-0.264468	0.479	0.558	1.90666e-217	0	PLD1
MFGE8	7.97078e-222	-0.276791	0.763	0.778	2.9087e-217	0	MFGE8
GMDS-DT	2.98075e-221	-0.271167	0.653	0.71	1.08773e-216	0	GMDS-DT
PCNX2	5.3028e-221	-0.252112	0.929	0.935	1.9351e-216	0	PCNX2
AC011586.2	1.72134e-216	-0.491334	0.503	0.578	6.28151e-212	0	AC011586.2
AHNAK2	2.30156e-212	-0.254172	0.748	0.775	8.39887e-208	0	AHNAK2
GRK5	8.27812e-212	-0.271474	0.626	0.691	3.02085e-207	0	GRK5
ALPK2	1.32499e-210	-0.284654	0.558	0.613	4.83515e-206	0	ALPK2
ZNF608	4.6358e-208	-0.273898	0.524	0.599	1.6917e-203	0	ZNF608
MSC-AS1	7.986e-208	-0.290626	0.755	0.791	2.91425e-203	0	MSC-AS1
LINC01118	9.45021e-208	-0.367629	0.529	0.594	3.44857e-203	0	LINC01118
COL4A5	7.57347e-206	-0.583654	0.584	0.635	2.76371e-201	0	COL4A5
C1R	2.39089e-202	-0.2862	0.549	0.606	8.72485e-198	0	C1R
HMOX1	5.84981e-197	-0.255552	0.229	0.314	2.13471e-192	0	HMOX1
AKR1C1	1.4692e-195	-0.28341	0.228	0.315	5.36141e-191	0	AKR1C1
DPH6-DT	3.40769e-195	-0.304165	0.381	0.463	1.24353e-190	0	DPH6-DT
AC104123.1	2.61402e-192	-0.307618	0.434	0.512	9.53907e-188	0	AC104123.1
PLXDC2	1.46248e-191	-0.371651	0.347	0.427	5.33687e-187	0	PLXDC2
ADM	3.14929e-191	-0.257296	0.631	0.676	1.14924e-186	0	ADM
HSPB6	2.45112e-190	-0.273033	0.641	0.664	8.94462e-186	0	HSPB6
KALRN	2.09876e-189	-0.363842	0.596	0.653	7.65879e-185	0	KALRN
EYA4	1.37303e-174	-0.284285	0.925	0.94	5.01045e-170	0	EYA4
NAV1	1.02848e-170	-0.261411	0.965	0.969	3.75313e-166	0	NAV1
REV3L	3.78836e-170	-0.282478	0.98	0.979	1.38245e-165	0	REV3L
SOD2	9.01617e-170	-0.505741	0.763	0.767	3.29018e-165	0	SOD2
SVEP1	1.3855e-168	-0.411262	0.695	0.731	5.05596e-164	0	SVEP1
PITX1	2.60595e-161	-0.283725	0.44	0.496	9.50962e-157	0	PITX1
FGF7	3.65247e-159	-0.429709	0.543	0.592	1.33286e-154	0	FGF7
ROBO2	1.08684e-154	-0.650708	0.843	0.843	3.9661e-150	0	ROBO2
HEG1	1.29003e-154	-0.253247	0.707	0.735	4.70756e-150	0	HEG1
LAMA2	2.30593e-153	-0.254202	0.707	0.74	8.41482e-149	0	LAMA2
GPNMB	3.68561e-153	-0.286467	0.302	0.369	1.34495e-148	0	GPNMB
TIMP3	7.95335e-148	-0.493422	0.834	0.826	2.90234e-143	0	TIMP3
CPEB2	1.16499e-146	-0.2976	0.81	0.822	4.25127e-142	0	CPEB2
LRP1B	6.76093e-144	-0.607492	0.474	0.534	2.4672e-139	0	LRP1B
AKR1B1	2.25137e-143	-0.364455	0.727	0.728	8.21569e-139	0	AKR1B1
CACNA1A	3.5459e-137	-0.262671	0.626	0.665	1.29397e-132	0	CACNA1A
SNCA	1.55144e-135	-0.258105	0.358	0.427	5.66152e-131	0	SNCA
DOK6	6.25621e-134	-0.288505	0.53	0.586	2.28302e-129	0	DOK6
AC007000.3	1.9501e-131	-0.266655	0.705	0.738	7.11632e-127	0	AC007000.3
DLG2	1.69442e-126	-0.297906	0.586	0.633	6.18329e-122	0	DLG2
ANO4	1.79671e-114	-0.365721	0.622	0.641	6.55655e-110	0	ANO4
DCN	1.80717e-111	-0.370732	0.831	0.831	6.59472e-107	0	DCN
ANK2	2.37643e-109	-0.25843	0.664	0.686	8.67205e-105	0	ANK2
KIF26B	1.08152e-101	-0.253031	0.168	0.226	3.94669e-97	0	KIF26B
TNFRSF11B	3.80991e-101	-0.291711	0.658	0.695	1.39031e-96	0	TNFRSF11B
ACSL4	3.38459e-87	-0.25071	0.928	0.922	1.2351e-82	0	ACSL4
MDM2	4.48661e-87	-0.313846	0.855	0.857	1.63725e-82	0	MDM2
LINC-PINT	2.14432e-80	-0.295844	0.36	0.396	7.82506e-76	0	LINC-PINT
ITGB8	8.9301e-79	-0.290137	0.314	0.356	3.25877e-74	0	ITGB8
PDZRN3	5.18552e-77	-0.320828	0.594	0.613	1.8923e-72	0	PDZRN3
TENM4	1.12203e-74	-0.29904	0.614	0.636	4.09452e-70	0	TENM4
SPON2	3.76397e-66	-0.279494	0.619	0.64	1.37355e-61	0	SPON2
SIPA1L2	1.48456e-65	-0.527581	0.316	0.356	5.41747e-61	0	SIPA1L2
SERPINE1	2.10833e-61	-0.304816	0.922	0.884	7.69373e-57	0	SERPINE1
PDGFD	2.11646e-54	-0.294116	0.281	0.317	7.72337e-50	0	PDGFD
HMGCS1	1.13154e-52	-0.260004	0.649	0.674	4.12923e-48	0	HMGCS1
DACH1	2.78759e-43	-0.412976	0.28	0.31	1.01725e-38	0	DACH1
ADAMTS19	1.33628e-42	-0.34818	0.451	0.481	4.87636e-38	0	ADAMTS19
SLC6A15	2.87538e-40	-0.286461	0.465	0.484	1.04928e-35	0	SLC6A15
COL11A1	2.02599e-37	-0.308616	0.392	0.41	7.39325e-33	0	COL11A1
SERPINE2	2.07058e-25	-0.317492	0.721	0.693	7.55598e-21	0	SERPINE2
KYNU	2.27868e-16	-0.253511	0.228	0.243	8.31534e-12	0	KYNU
POSTN	1.44735e-11	-0.269448	0.568	0.57	5.28166e-07	0	POSTN
CEMIP	2.29022e-10	-0.466444	0.264	0.272	8.35748e-06	0	CEMIP
SGCZ	0.000531342	-0.318502	0.679	0.653	1	0	SGCZ
DACH1.1	0	1.53979	0.637	0.23	0	1	DACH1
PLAT.1	0	1.40256	0.823	0.589	0	1	PLAT
COL4A5.1	0	1.38636	0.852	0.575	0	1	COL4A5
POSTN.1	0	1.29479	0.817	0.514	0	1	POSTN
TBXAS1.1	0	1.26698	0.882	0.591	0	1	TBXAS1
SGCZ.1	0	1.25719	0.837	0.618	0	1	SGCZ
SLC4A4	0	1.19069	0.885	0.78	0	1	SLC4A4
KCND2.1	0	1.18522	0.457	0.184	0	1	KCND2
CCDC102B.1	0	1.16751	0.728	0.361	0	1	CCDC102B
ROBO2.1	0	1.14993	0.974	0.814	0	1	ROBO2
GRIA4	0	1.14077	0.406	0.211	0	1	GRIA4
SIPA1L2.1	0	1.13514	0.494	0.316	0	1	SIPA1L2
TRPA1	0	1.11812	0.898	0.69	0	1	TRPA1
OXR1.1	0	1.06716	0.965	0.902	0	1	OXR1
FAM155A	0	1.03798	0.999	0.983	0	1	FAM155A
PCDH18.1	0	0.970085	0.913	0.711	0	1	PCDH18
NCKAP5.1	0	0.964983	0.999	0.987	0	1	NCKAP5
HIPK2.1	0	0.943638	1	0.988	0	1	HIPK2
PRR16	0	0.935197	0.977	0.94	0	1	PRR16
PURPL.1	0	0.919448	0.53	0.251	0	1	PURPL
ANTXR1.1	0	0.873962	0.972	0.901	0	1	ANTXR1
ABCC4.1	0	0.872544	0.999	0.982	0	1	ABCC4
BDKRB2.1	0	0.832768	0.726	0.469	0	1	BDKRB2
PDE5A.1	0	0.812508	0.995	0.953	0	1	PDE5A
SOX4.1	0	0.790704	0.743	0.444	0	1	SOX4
PBRM1	0	0.777038	0.963	0.957	0	1	PBRM1
TGM2.1	0	0.743752	0.647	0.497	0	1	TGM2
ZFPM2-AS1.1	0	0.726988	0.995	0.96	0	1	ZFPM2-AS1
TEK	0	0.719727	0.677	0.382	0	1	TEK
CCDC68.1	0	0.718879	0.693	0.428	0	1	CCDC68
COL4A6	0	0.714686	0.374	0.163	0	1	COL4A6
ARMC9.1	0	0.709259	0.929	0.805	0	1	ARMC9
RIPOR3.1	0	0.709207	0.641	0.351	0	1	RIPOR3
PDGFD.1	0	0.707841	0.483	0.272	0	1	PDGFD
COL12A1	0	0.698407	0.998	0.991	0	1	COL12A1
ARHGAP6	0	0.694243	0.587	0.375	0	1	ARHGAP6
MSC-AS1.1	0	0.68751	0.904	0.757	0	1	MSC-AS1
THSD4.1	0	0.685815	0.997	0.984	0	1	THSD4
LEF1	0	0.684049	0.558	0.299	0	1	LEF1
CABLES1.1	0	0.679102	0.697	0.434	0	1	CABLES1
SVIL.1	0	0.676134	0.959	0.896	0	1	SVIL
EYA4.1	0	0.670245	0.985	0.927	0	1	EYA4
FTX.1	0	0.652097	0.999	0.986	0	1	FTX
FGF7.1	0	0.637064	0.702	0.556	0	1	FGF7
KALRN.1	0	0.637011	0.792	0.609	0	1	KALRN
PRKG1.1	0	0.629368	1	0.988	0	1	PRKG1
MCC.1	0	0.62731	0.887	0.74	0	1	MCC
SQSTM1.1	0	0.61866	0.995	0.972	0	1	SQSTM1
LURAP1L.1	0	0.607923	0.803	0.638	0	1	LURAP1L
KCTD8	0	0.607837	0.58	0.347	0	1	KCTD8
ABCC3.1	0	0.604842	0.804	0.602	0	1	ABCC3
ST3GAL1	0	0.60059	0.792	0.654	0	1	ST3GAL1
C5orf66.1	0	0.595448	0.644	0.437	0	1	C5orf66
NAMPT	0	0.59053	0.658	0.567	0	1	NAMPT
SLC14A1	0	0.588915	0.532	0.302	0	1	SLC14A1
SLC9A9.1	0	0.588385	0.79	0.637	0	1	SLC9A9
REV3L.1	0	0.583932	0.994	0.975	0	1	REV3L
PITX1.1	0	0.583496	0.685	0.441	0	1	PITX1
EPAS1.1	0	0.582304	0.931	0.839	0	1	EPAS1
ACSL4.1	0	0.581917	0.935	0.92	0	1	ACSL4
FENDRR	0	0.573507	0.9	0.733	0	1	FENDRR
TIMP3.1	0	0.572313	0.839	0.825	0	1	TIMP3
SGIP1.1	0	0.571759	0.997	0.979	0	1	SGIP1
IRAG1.1	0	0.57056	0.654	0.441	0	1	IRAG1
TENM4.1	0	0.567882	0.74	0.607	0	1	TENM4
FTL.1	0	0.566007	0.992	0.966	0	1	FTL
MSI2.1	0	0.560233	0.84	0.693	0	1	MSI2
IL1R1	0	0.556928	0.652	0.469	0	1	IL1R1
PLXDC2.1	0	0.554826	0.557	0.379	0	1	PLXDC2
PTCHD4.1	0	0.538485	0.492	0.324	0	1	PTCHD4
RND3.1	0	0.535933	0.987	0.963	0	1	RND3
DOK6.1	0	0.535766	0.702	0.547	0	1	DOK6
SNX29.1	0	0.529807	0.889	0.786	0	1	SNX29
SPON2.1	0	0.528567	0.779	0.604	0	1	SPON2
ITGB8.1	0	0.528454	0.464	0.322	0	1	ITGB8
FRY.1	0	0.524065	0.703	0.554	0	1	FRY
TGFBI.1	0	0.52135	0.891	0.74	0	1	TGFBI
ARID5B.1	0	0.520281	0.998	0.987	0	1	ARID5B
ANKRD10	0	0.519045	0.874	0.791	0	1	ANKRD10
TNFRSF21	0	0.518214	0.476	0.24	0	1	TNFRSF21
SVEP1.1	0	0.517486	0.81	0.705	0	1	SVEP1
KIF26B.1	0	0.511337	0.323	0.191	0	1	KIF26B
NEAT1.1	0	0.510632	1	0.998	0	1	NEAT1
SLC6A15.1	0	0.509588	0.639	0.444	0	1	SLC6A15
CLU.1	0	0.50453	0.906	0.803	0	1	CLU
ABCC1.1	0	0.504061	0.93	0.883	0	1	ABCC1
IL4R	0	0.500555	0.522	0.316	0	1	IL4R
LHFPL2	0	0.499027	0.701	0.576	0	1	LHFPL2
RORA.1	0	0.499014	0.918	0.829	0	1	RORA
PELI2	0	0.49843	0.727	0.582	0	1	PELI2
STXBP5	0	0.497425	0.982	0.965	0	1	STXBP5
RGS17	0	0.496955	0.82	0.698	0	1	RGS17
SMAD1	0	0.496367	0.633	0.434	0	1	SMAD1
TNFRSF19.1	0	0.488813	0.881	0.801	0	1	TNFRSF19
DNAH5.1	0	0.484802	0.909	0.806	0	1	DNAH5
SCD	0	0.482259	0.971	0.924	0	1	SCD
PDGFRA	0	0.481051	0.937	0.891	0	1	PDGFRA
MAPK10.1	0	0.480047	0.814	0.67	0	1	MAPK10
PGD	0	0.474223	0.912	0.835	0	1	PGD
GDF15	0	0.473009	0.432	0.241	0	1	GDF15
FILIP1L	0	0.4708	0.761	0.664	0	1	FILIP1L
SLFN5.1	0	0.468957	0.957	0.885	0	1	SLFN5
C1R.1	0	0.468481	0.738	0.564	0	1	C1R
SPATA13	0	0.466272	0.808	0.733	0	1	SPATA13
KLHL24.1	0	0.466196	0.521	0.303	0	1	KLHL24
PTPRK.1	0	0.463595	0.998	0.992	0	1	PTPRK
COL24A1	0	0.463382	0.703	0.574	0	1	COL24A1
UBE2H.1	0	0.462881	0.947	0.88	0	1	UBE2H
CASC15	0	0.461351	0.456	0.335	0	1	CASC15
COL6A2.1	0	0.4593	0.973	0.946	0	1	COL6A2
COL6A1.1	0	0.458819	0.993	0.981	0	1	COL6A1
RERE	0	0.458414	0.98	0.955	0	1	RERE
PDZRN3.1	0	0.458325	0.677	0.595	0	1	PDZRN3
SLC7A11	0	0.457769	0.953	0.852	0	1	SLC7A11
CTTNBP2	0	0.457238	0.81	0.745	0	1	CTTNBP2
PLPP3.1	0	0.453363	0.959	0.897	0	1	PLPP3
TXNRD1	0	0.45291	0.995	0.98	0	1	TXNRD1
RBMS3	0	0.448227	0.995	0.979	0	1	RBMS3
TANC1	0	0.44712	0.861	0.775	0	1	TANC1
BAZ2B.1	0	0.447029	0.944	0.892	0	1	BAZ2B
SOBP	0	0.44435	0.723	0.593	0	1	SOBP
LTBP4	0	0.441778	0.618	0.419	0	1	LTBP4
PLEKHA5	0	0.441562	0.958	0.923	0	1	PLEKHA5
PSAP.1	0	0.439077	0.98	0.949	0	1	PSAP
PAPPA.1	0	0.437964	0.783	0.675	0	1	PAPPA
AK5	0	0.434393	0.946	0.912	0	1	AK5
AL139260.1.1	0	0.43234	0.727	0.591	0	1	AL139260.1
TTC28	0	0.430804	0.994	0.978	0	1	TTC28
DENND2B	0	0.430614	0.831	0.732	0	1	DENND2B
SOX5	0	0.430428	0.996	0.975	0	1	SOX5
BBS9.1	0	0.430203	0.848	0.74	0	1	BBS9
ADAMTS19.1	0	0.430134	0.653	0.436	0	1	ADAMTS19
ELL2.1	0	0.426511	0.961	0.932	0	1	ELL2
RALGPS2.1	0	0.426071	0.922	0.893	0	1	RALGPS2
KCNMB2	0	0.425833	0.288	0.106	0	1	KCNMB2
NEDD4L	0	0.424593	0.799	0.709	0	1	NEDD4L
NFKBIZ	0	0.423819	0.711	0.592	0	1	NFKBIZ
SLC38A6	0	0.423702	0.907	0.836	0	1	SLC38A6
ZFAND5.1	0	0.421357	0.837	0.75	0	1	ZFAND5
ADAM10	0	0.420918	0.976	0.958	0	1	ADAM10
RNF217-AS1.1	0	0.417822	0.527	0.406	0	1	RNF217-AS1
MYLK.1	0	0.414062	1	0.997	0	1	MYLK
CREB5	0	0.41238	0.545	0.419	0	1	CREB5
ME1.1	0	0.41164	0.941	0.909	0	1	ME1
RCOR3	0	0.410061	0.779	0.708	0	1	RCOR3
WSB1.1	0	0.407455	0.949	0.902	0	1	WSB1
SSBP2	0	0.406318	0.905	0.845	0	1	SSBP2
NSG1	0	0.405699	0.304	0.084	0	1	NSG1
BCAS3.1	0	0.40566	0.862	0.773	0	1	BCAS3
ZBTB20.1	0	0.404553	0.993	0.98	0	1	ZBTB20
GCLC	0	0.403611	0.579	0.474	0	1	GCLC
BACH2	0	0.403427	0.407	0.268	0	1	BACH2
MEF2A.1	0	0.400933	0.983	0.961	0	1	MEF2A
TDP2	0	0.400615	0.593	0.454	0	1	TDP2
TNFRSF11B.1	0	0.400309	0.787	0.666	0	1	TNFRSF11B
MBD5.1	0	0.400262	0.993	0.979	0	1	MBD5
RIMS2.1	0	0.39917	0.77	0.683	0	1	RIMS2
TPST1.1	0	0.399	0.952	0.927	0	1	TPST1
F3	0	0.394283	0.884	0.766	0	1	F3
MAP3K5	0	0.391084	0.954	0.931	0	1	MAP3K5
KLHL5	0	0.391001	0.888	0.842	0	1	KLHL5
RNF24.1	0	0.389654	0.91	0.852	0	1	RNF24
AC117457.1	0	0.389485	0.27	0.091	0	1	AC117457.1
KAT6B	0	0.388909	0.95	0.926	0	1	KAT6B
ATP6V1A.1	0	0.387609	0.869	0.798	0	1	ATP6V1A
BMERB1	0	0.386718	0.762	0.657	0	1	BMERB1
ARL15.1	0	0.386542	0.891	0.831	0	1	ARL15
EFNA5	0	0.383215	0.927	0.898	0	1	EFNA5
LAMB1.1	0	0.379923	0.978	0.963	0	1	LAMB1
MALAT1.1	0	0.379419	1	1	0	1	MALAT1
CLMP	0	0.376942	0.984	0.969	0	1	CLMP
TOX	0	0.374669	0.922	0.841	0	1	TOX
DNAH14	0	0.373995	0.874	0.801	0	1	DNAH14
VAT1L	0	0.372255	0.507	0.344	0	1	VAT1L
C1S.1	0	0.371527	0.671	0.549	0	1	C1S
NQO1	0	0.36794	0.934	0.845	0	1	NQO1
MCL1	0	0.365195	0.968	0.953	0	1	MCL1
G6PD	0	0.363341	0.855	0.764	0	1	G6PD
PPARG	0	0.362804	0.943	0.908	0	1	PPARG
ZEB1	0	0.360938	1	0.999	0	1	ZEB1
ADGRL2	0	0.359421	0.543	0.44	0	1	ADGRL2
SOX6	0	0.358747	0.883	0.799	0	1	SOX6
MANBA	0	0.357468	0.767	0.672	0	1	MANBA
FTH1.1	0	0.35678	0.996	0.989	0	1	FTH1
NBEA.1	0	0.356389	0.794	0.712	0	1	NBEA
AC007000.3.1	0	0.356371	0.785	0.72	0	1	AC007000.3
EGR1	0	0.3562	0.84	0.722	0	1	EGR1
RFTN1	0	0.354313	0.745	0.678	0	1	RFTN1
CDC14B	0	0.354121	0.877	0.82	0	1	CDC14B
EBF1	0	0.353553	0.401	0.279	0	1	EBF1
PCNX2.1	0	0.353024	0.956	0.929	0	1	PCNX2
ANO4.1	0	0.352936	0.763	0.609	0	1	ANO4
USF3	0	0.352616	0.581	0.451	0	1	USF3
COL3A1.1	0	0.352344	0.922	0.884	0	1	COL3A1
AKR1C1.1	0	0.351565	0.446	0.266	0	1	AKR1C1
HECW1	0	0.351314	0.618	0.482	0	1	HECW1
UST.1	0	0.351174	0.864	0.799	0	1	UST
AL357507.1	0	0.350934	0.314	0.208	0	1	AL357507.1
SETBP1	0	0.350881	0.313	0.176	0	1	SETBP1
ANK2.1	0	0.350845	0.767	0.663	0	1	ANK2
TGFBR3	0	0.3507	0.757	0.708	0	1	TGFBR3
RPS6KA2	0	0.349594	0.692	0.59	0	1	RPS6KA2
LOXL3	0	0.345668	0.508	0.349	0	1	LOXL3
RFTN2	0	0.345472	0.301	0.134	0	1	RFTN2
RBPMS.1	0	0.344964	0.961	0.953	0	1	RBPMS
CROT	0	0.343694	0.648	0.543	0	1	CROT
COL18A1	0	0.343551	0.599	0.474	0	1	COL18A1
WARS1	0	0.343403	0.713	0.615	0	1	WARS1
AC090579.1	0	0.343199	0.408	0.262	0	1	AC090579.1
FAM43A.1	0	0.342089	0.435	0.271	0	1	FAM43A
FAM117B	0	0.342029	0.439	0.287	0	1	FAM117B
MMP2.1	0	0.341539	0.929	0.865	0	1	MMP2
NR4A2	0	0.341376	0.394	0.27	0	1	NR4A2
DOCK1	0	0.338968	0.962	0.936	0	1	DOCK1
ITGB5	0	0.336401	0.741	0.66	0	1	ITGB5
LAMA2.1	0	0.335769	0.807	0.717	0	1	LAMA2
LARGE1	0	0.335143	0.721	0.648	0	1	LARGE1
AMPD3	0	0.334837	0.547	0.433	0	1	AMPD3
ALDH1A2	0	0.332678	0.467	0.347	0	1	ALDH1A2
FBXO32	0	0.332323	0.245	0.116	0	1	FBXO32
AC090578.1	0	0.331273	0.456	0.347	0	1	AC090578.1
COL5A2.1	0	0.326777	0.988	0.976	0	1	COL5A2
RBMS1	0	0.32618	0.982	0.968	0	1	RBMS1
AC087564.1	0	0.325803	0.315	0.166	0	1	AC087564.1
KIF13A.1	0	0.325668	0.964	0.949	0	1	KIF13A
MDK	0	0.325394	0.628	0.505	0	1	MDK
AL355612.1	0	0.323432	0.464	0.298	0	1	AL355612.1
DYNC2H1	0	0.3227	0.958	0.93	0	1	DYNC2H1
PLK2	0	0.322051	0.824	0.755	0	1	PLK2
FADS1	0	0.321811	0.841	0.801	0	1	FADS1
RICTOR	0	0.32043	0.917	0.891	0	1	RICTOR
RDH10	0	0.320275	0.534	0.427	0	1	RDH10
ESRRG	0	0.319358	0.396	0.279	0	1	ESRRG
MAN2A1	0	0.317518	0.938	0.912	0	1	MAN2A1
ACAP2	0	0.31745	0.942	0.918	0	1	ACAP2
FOSB	0	0.31673	0.472	0.339	0	1	FOSB
COL14A1	0	0.315946	0.269	0.148	0	1	COL14A1
ATXN1.1	0	0.315032	0.874	0.822	0	1	ATXN1
DISC1	0	0.314503	0.797	0.724	0	1	DISC1
PAMR1.1	0	0.314018	0.782	0.687	0	1	PAMR1
GRN.1	0	0.313194	0.787	0.706	0	1	GRN
CTSB.1	0	0.311899	0.961	0.936	0	1	CTSB
CTSD.1	0	0.311172	0.781	0.696	0	1	CTSD
PHLDA1	0	0.310877	0.978	0.954	0	1	PHLDA1
PRKACB	0	0.310685	0.834	0.798	0	1	PRKACB
AL355102.2	0	0.310673	0.38	0.267	0	1	AL355102.2
CELF2	0	0.309938	0.873	0.817	0	1	CELF2
DENND4A	0	0.309515	0.79	0.736	0	1	DENND4A
DIPK1A	0	0.307343	0.686	0.597	0	1	DIPK1A
RIN2.1	0	0.306634	0.932	0.899	0	1	RIN2
FOXP2	0	0.306593	0.896	0.847	0	1	FOXP2
SH3KBP1	0	0.306551	0.867	0.827	0	1	SH3KBP1
BACH1	0	0.305291	0.971	0.955	0	1	BACH1
SSH2	0	0.304655	0.937	0.918	0	1	SSH2
MMP14	0	0.304373	0.759	0.687	0	1	MMP14
KANSL1L	0	0.303894	0.651	0.57	0	1	KANSL1L
ITGA8	0	0.303748	0.162	0.064	0	1	ITGA8
CCDC146	0	0.301272	0.459	0.346	0	1	CCDC146
LINC01473	0	0.300802	0.787	0.73	0	1	LINC01473
CRACD	0	0.299008	0.479	0.362	0	1	CRACD
PEAK1.1	0	0.29719	0.971	0.955	0	1	PEAK1
ACBD6	0	0.296148	0.914	0.897	0	1	ACBD6
PBX1	0	0.29421	0.814	0.747	0	1	PBX1
N4BP2L2.1	0	0.29305	0.96	0.933	0	1	N4BP2L2
ATXN7L1.1	0	0.292452	0.792	0.727	0	1	ATXN7L1
VAT1.1	0	0.291446	0.858	0.787	0	1	VAT1
LPAR1	0	0.291386	0.999	0.997	0	1	LPAR1
BMP2	0	0.289277	0.218	0.08	0	1	BMP2
RAB13	0	0.289035	0.804	0.732	0	1	RAB13
CERT1.1	0	0.288982	0.855	0.812	0	1	CERT1
PCCA	0	0.287154	0.927	0.9	0	1	PCCA
CCDC91	0	0.287061	0.888	0.853	0	1	CCDC91
ZNF608.1	0	0.286116	0.66	0.568	0	1	ZNF608
MAN1C1.1	0	0.285785	0.512	0.406	0	1	MAN1C1
FOS	0	0.284322	0.63	0.504	0	1	FOS
SUGCT	0	0.284146	0.69	0.607	0	1	SUGCT
ETS2	0	0.28281	0.632	0.551	0	1	ETS2
CCDC144A	0	0.281764	0.79	0.704	0	1	CCDC144A
FBXL17	0	0.281534	0.909	0.871	0	1	FBXL17
SPATA6	0	0.280679	0.572	0.46	0	1	SPATA6
PALLD	0	0.280663	0.976	0.96	0	1	PALLD
FADS2	0	0.279186	0.869	0.827	0	1	FADS2
LIF	0	0.278408	0.39	0.277	0	1	LIF
PLD3.1	0	0.276887	0.767	0.697	0	1	PLD3
LAMA4.1	0	0.276191	0.788	0.677	0	1	LAMA4
PLCB1	0	0.274659	0.936	0.911	0	1	PLCB1
MAML2	0	0.274361	0.991	0.983	0	1	MAML2
IL16	0	0.272504	0.249	0.089	0	1	IL16
WWTR1	0	0.272271	0.879	0.848	0	1	WWTR1
RUFY3.1	0	0.271138	0.888	0.85	0	1	RUFY3
GNPDA1	0	0.270482	0.692	0.618	0	1	GNPDA1
TNRC6B	0	0.269817	0.88	0.849	0	1	TNRC6B
EVI5.1	0	0.268024	0.944	0.918	0	1	EVI5
COL6A3.1	0	0.267223	1	0.998	0	1	COL6A3
RASGRF2	0	0.265828	0.917	0.888	0	1	RASGRF2
PITPNM2	0	0.264524	0.505	0.396	0	1	PITPNM2
C14orf132	0	0.263314	0.534	0.437	0	1	C14orf132
CACNA1A.1	0	0.262252	0.745	0.638	0	1	CACNA1A
CYGB	0	0.261857	0.292	0.134	0	1	CYGB
GRIK4	0	0.261725	0.378	0.257	0	1	GRIK4
SATB1	0	0.261536	0.405	0.263	0	1	SATB1
RHOQ.1	0	0.260561	0.844	0.787	0	1	RHOQ
SLC1A5	0	0.25998	0.646	0.573	0	1	SLC1A5
SALL1	0	0.258549	0.357	0.212	0	1	SALL1
TSC1	0	0.258163	0.713	0.652	0	1	TSC1
MYO6	0	0.256872	0.816	0.777	0	1	MYO6
NFE2L2	0	0.256719	0.91	0.89	0	1	NFE2L2
NCOA1	0	0.256687	0.832	0.784	0	1	NCOA1
ABCC5	0	0.255591	0.614	0.543	0	1	ABCC5
VCL	0	0.255108	0.997	0.995	0	1	VCL
SYT14	0	0.254108	0.756	0.689	0	1	SYT14
LRP1.1	0	0.252639	0.922	0.886	0	1	LRP1
HMOX1.1	0	0.251876	0.391	0.278	0	1	HMOX1
CEBPB	0	0.251615	0.636	0.545	0	1	CEBPB
PCOLCE	0	0.250652	0.879	0.834	0	1	PCOLCE
RBPJ	0	0.250339	0.986	0.978	0	1	RBPJ
DIAPH1.1	0	-0.250163	0.612	0.76	0	1	DIAPH1
CTSC	0	-0.250312	0.555	0.692	0	1	CTSC
CANX	0	-0.250349	0.973	0.978	0	1	CANX
PRDM8	0	-0.250686	0.236	0.402	0	1	PRDM8
H2AZ2.1	0	-0.250978	0.427	0.584	0	1	H2AZ2
TBC1D2	0	-0.251242	0.412	0.568	0	1	TBC1D2
CAV2	0	-0.251741	0.543	0.696	0	1	CAV2
CPNE3	0	-0.25194	0.641	0.772	0	1	CPNE3
ACTR3	0	-0.251951	0.893	0.947	0	1	ACTR3
DHX15.1	0	-0.252097	0.74	0.855	0	1	DHX15
TK1.1	0	-0.252316	0.123	0.317	0	1	TK1
WDR76.1	0	-0.252372	0.082	0.24	0	1	WDR76
PPP1CC	0	-0.253089	0.552	0.708	0	1	PPP1CC
EHD1	0	-0.253153	0.456	0.628	0	1	EHD1
RPS4X	0	-0.253197	0.524	0.678	0	1	RPS4X
RAPGEF6.1	0	-0.253281	0.605	0.739	0	1	RAPGEF6
SKA3.1	0	-0.253409	0.022	0.207	0	1	SKA3
TRHDE	0	-0.253624	0.961	0.982	0	1	TRHDE
NUP62.1	0	-0.253678	0.5	0.648	0	1	NUP62
CCDC138.1	0	-0.25387	0.231	0.407	0	1	CCDC138
ANKRD18B	0	-0.25547	0.383	0.562	0	1	ANKRD18B
CDC42	0	-0.255586	0.902	0.947	0	1	CDC42
DDX3X	0	-0.255844	0.852	0.921	0	1	DDX3X
TMED2	0	-0.255903	0.684	0.805	0	1	TMED2
HAUS6.1	0	-0.255904	0.25	0.441	0	1	HAUS6
VIM	0	-0.256416	0.999	0.997	0	1	VIM
DEPDC1B.1	0	-0.256749	0.043	0.205	0	1	DEPDC1B
SYAP1	0	-0.256758	0.719	0.832	0	1	SYAP1
KDELR2	0	-0.257389	0.788	0.873	0	1	KDELR2
TFDP1.1	0	-0.25781	0.461	0.632	0	1	TFDP1
FAM111A.1	0	-0.258641	0.278	0.451	0	1	FAM111A
EPG5	0	-0.258922	0.747	0.845	0	1	EPG5
AMOTL2	0	-0.259385	0.504	0.675	0	1	AMOTL2
USP10	0	-0.259542	0.674	0.815	0	1	USP10
CDC6.1	0	-0.259574	0.046	0.212	0	1	CDC6
MT-ATP8	0	-0.259613	0.888	0.94	0	1	MT-ATP8
ILF3.1	0	-0.259666	0.825	0.906	0	1	ILF3
CCDC15.1	0	-0.260162	0.073	0.264	0	1	CCDC15
SRSF3.1	0	-0.260663	0.66	0.788	0	1	SRSF3
ANP32B.1	0	-0.261181	0.677	0.79	0	1	ANP32B
LINC01605	0	-0.261221	0.206	0.37	0	1	LINC01605
NUP155.1	0	-0.261845	0.337	0.52	0	1	NUP155
LMNA	0	-0.262532	0.965	0.983	0	1	LMNA
CFL1	0	-0.262715	0.952	0.962	0	1	CFL1
TXNDC5	0	-0.263316	0.622	0.767	0	1	TXNDC5
HSPA9	0	-0.263926	0.828	0.9	0	1	HSPA9
CPED1	0	-0.264156	0.939	0.974	0	1	CPED1
SAMD9	0	-0.265249	0.079	0.273	0	1	SAMD9
UHMK1	0	-0.265461	0.562	0.718	0	1	UHMK1
GLI2	0	-0.265641	0.482	0.653	0	1	GLI2
SNHG1.1	0	-0.265689	0.234	0.423	0	1	SNHG1
SRPK1	0	-0.266518	0.655	0.801	0	1	SRPK1
HACD2	0	-0.266682	0.311	0.522	0	1	HACD2
GALNT6	0	-0.267272	0.508	0.67	0	1	GALNT6
PCBP1	0	-0.267492	0.847	0.897	0	1	PCBP1
GTPBP4	0	-0.267918	0.525	0.694	0	1	GTPBP4
SRP72	0	-0.268333	0.77	0.875	0	1	SRP72
CHAF1A.1	0	-0.268421	0.116	0.307	0	1	CHAF1A
ITGA4	0	-0.268724	0.369	0.558	0	1	ITGA4
TCP1	0	-0.26886	0.507	0.676	0	1	TCP1
ATP10A	0	-0.269432	0.251	0.436	0	1	ATP10A
NGF	0	-0.270919	0.118	0.298	0	1	NGF
IER5	0	-0.270941	0.483	0.655	0	1	IER5
CDCA5.1	0	-0.271046	0.031	0.223	0	1	CDCA5
WDR43	0	-0.271138	0.627	0.775	0	1	WDR43
CCDC14.1	0	-0.271804	0.848	0.903	0	1	CCDC14
SMTN	0	-0.272073	0.249	0.455	0	1	SMTN
AL358113.1	0	-0.272073	0.525	0.71	0	1	AL358113.1
FAM83D	0	-0.272089	0.022	0.186	0	1	FAM83D
PLK1	0	-0.273096	0.035	0.201	0	1	PLK1
HMGB2.1	0	-0.273574	0.09	0.271	0	1	HMGB2
HNRNPH1.1	0	-0.273624	0.907	0.955	0	1	HNRNPH1
KIFC1.1	0	-0.273925	0.023	0.213	0	1	KIFC1
NOP56.1	0	-0.273942	0.473	0.644	0	1	NOP56
ODC1	0	-0.274243	0.287	0.483	0	1	ODC1
RBBP7.1	0	-0.274254	0.398	0.587	0	1	RBBP7
SRSF2.1	0	-0.274436	0.628	0.765	0	1	SRSF2
ARHGAP18	0	-0.274464	0.6	0.749	0	1	ARHGAP18
PCLAF.1	0	-0.275203	0.055	0.244	0	1	PCLAF
MAMLD1	0	-0.275734	0.291	0.458	0	1	MAMLD1
EIF4G1	0	-0.275784	0.806	0.897	0	1	EIF4G1
EIF5B	0	-0.276436	0.923	0.962	0	1	EIF5B
PCNT.1	0	-0.277054	0.5	0.651	0	1	PCNT
SCARA3	0	-0.277106	0.52	0.683	0	1	SCARA3
CDK5RAP2.1	0	-0.278343	0.598	0.717	0	1	CDK5RAP2
POLA2.1	0	-0.278491	0.115	0.32	0	1	POLA2
DHX9.1	0	-0.278672	0.806	0.899	0	1	DHX9
RANBP2	0	-0.278702	0.886	0.941	0	1	RANBP2
ATP1B1.1	0	-0.27941	0.379	0.573	0	1	ATP1B1
FOSL1.1	0	-0.28071	0.781	0.868	0	1	FOSL1
MCM6.1	0	-0.281104	0.179	0.355	0	1	MCM6
HSPA5	0	-0.281352	0.966	0.97	0	1	HSPA5
ADK.1	0	-0.281408	0.911	0.953	0	1	ADK
SLC25A5.1	0	-0.281427	0.369	0.56	0	1	SLC25A5
GJC1.1	0	-0.282874	0.463	0.637	0	1	GJC1
MARCHF3.1	0	-0.282874	0.197	0.378	0	1	MARCHF3
MT-ND4	0	-0.283488	0.995	0.992	0	1	MT-ND4
MT-ND1	0	-0.283618	0.994	0.991	0	1	MT-ND1
HNRNPUL1.1	0	-0.284082	0.782	0.879	0	1	HNRNPUL1
GREM2	0	-0.284634	0.184	0.335	0	1	GREM2
CDC20	0	-0.285754	0.063	0.235	0	1	CDC20
DNMBP	0	-0.285879	0.684	0.819	0	1	DNMBP
PBK.1	0	-0.286703	0.022	0.216	0	1	PBK
CALM1	0	-0.286838	0.855	0.921	0	1	CALM1
GINS4.1	0	-0.287248	0.094	0.311	0	1	GINS4
MCM10.1	0	-0.28756	0.035	0.215	0	1	MCM10
EIF4A1	0	-0.288186	0.946	0.961	0	1	EIF4A1
ZYX	0	-0.288356	0.809	0.885	0	1	ZYX
CCT3	0	-0.28843	0.651	0.795	0	1	CCT3
BCAR3	0	-0.288471	0.671	0.799	0	1	BCAR3
ETS1	0	-0.288884	0.378	0.579	0	1	ETS1
RASA2	0	-0.288909	0.739	0.847	0	1	RASA2
ADGRG6.1	0	-0.289393	0.151	0.344	0	1	ADGRG6
KHDRBS3.1	0	-0.289661	0.196	0.366	0	1	KHDRBS3
ARF6	0	-0.290834	0.59	0.741	0	1	ARF6
GAPDH	0	-0.29106	0.993	0.989	0	1	GAPDH
PDIA6	0	-0.292488	0.874	0.93	0	1	PDIA6
MB21D2.1	0	-0.293035	0.299	0.49	0	1	MB21D2
AC073529.1.1	0	-0.293481	0.1	0.256	0	1	AC073529.1
ILF2.1	0	-0.29387	0.505	0.671	0	1	ILF2
IGF2BP3	0	-0.294006	0.953	0.978	0	1	IGF2BP3
MSH6.1	0	-0.294468	0.381	0.554	0	1	MSH6
NRP1	0	-0.295245	0.926	0.961	0	1	NRP1
RECQL.1	0	-0.29538	0.473	0.653	0	1	RECQL
AC011603.2	0	-0.295736	0.363	0.567	0	1	AC011603.2
LPXN	0	-0.296134	0.266	0.434	0	1	LPXN
FARSB.1	0	-0.296252	0.427	0.629	0	1	FARSB
RANGAP1	0	-0.296544	0.475	0.667	0	1	RANGAP1
KPNA4	0	-0.297262	0.811	0.901	0	1	KPNA4
AOX1	0	-0.298555	0.183	0.404	0	1	AOX1
XRCC6	0	-0.298927	0.745	0.858	0	1	XRCC6
FHL2	0	-0.299469	0.541	0.722	0	1	FHL2
ZGRF1.1	0	-0.299616	0.099	0.297	0	1	ZGRF1
RDX.1	0	-0.299919	0.805	0.895	0	1	RDX
FANCA.1	0	-0.300596	0.098	0.293	0	1	FANCA
DBF4.1	0	-0.300597	0.258	0.425	0	1	DBF4
ITGA3	0	-0.301001	0.445	0.636	0	1	ITGA3
Z94721.1.1	0	-0.301614	0.048	0.245	0	1	Z94721.1
CALM2	0	-0.302113	0.834	0.914	0	1	CALM2
CEP170	0	-0.302407	0.948	0.971	0	1	CEP170
SET.1	0	-0.303044	0.963	0.971	0	1	SET
ATP5F1B	0	-0.303675	0.723	0.84	0	1	ATP5F1B
PCNA.1	0	-0.304179	0.166	0.366	0	1	PCNA
ARHGAP11B.1	0	-0.304452	0.094	0.263	0	1	ARHGAP11B
CCT8	0	-0.304697	0.547	0.718	0	1	CCT8
VEPH1	0	-0.305018	0.678	0.804	0	1	VEPH1
BLM.1	0	-0.305199	0.045	0.243	0	1	BLM
RIF1.1	0	-0.305327	0.797	0.885	0	1	RIF1
MBNL1	0	-0.305403	0.982	0.994	0	1	MBNL1
ITGB3BP.1	0	-0.305808	0.088	0.272	0	1	ITGB3BP
NCAPD3.1	0	-0.306107	0.232	0.433	0	1	NCAPD3
ABCE1.1	0	-0.307076	0.466	0.666	0	1	ABCE1
PTPN14	0	-0.30776	0.892	0.954	0	1	PTPN14
MTHFD1.1	0	-0.308116	0.411	0.611	0	1	MTHFD1
EPB41L3	0	-0.308434	0.477	0.626	0	1	EPB41L3
PTBP1.1	0	-0.308562	0.655	0.795	0	1	PTBP1
CENPU.1	0	-0.309234	0.046	0.252	0	1	CENPU
SYNJ2	0	-0.30928	0.683	0.819	0	1	SYNJ2
AFAP1	0	-0.309844	0.609	0.76	0	1	AFAP1
H2AX	0	-0.309999	0.117	0.327	0	1	H2AX
PTGES3.1	0	-0.310128	0.739	0.847	0	1	PTGES3
RAD54B.1	0	-0.310231	0.191	0.375	0	1	RAD54B
RHOA	0	-0.310357	0.907	0.955	0	1	RHOA
NCAPH.1	0	-0.310551	0.032	0.24	0	1	NCAPH
HNRNPD.1	0	-0.310582	0.853	0.922	0	1	HNRNPD
HNRNPK	0	-0.311073	0.941	0.967	0	1	HNRNPK
SRSF1.1	0	-0.311087	0.627	0.787	0	1	SRSF1
SSRP1.1	0	-0.311237	0.481	0.658	0	1	SSRP1
GDI2	0	-0.311491	0.798	0.9	0	1	GDI2
PARP1.1	0	-0.312871	0.411	0.613	0	1	PARP1
THY1	0	-0.313536	0.552	0.698	0	1	THY1
FUS.1	0	-0.314699	0.898	0.95	0	1	FUS
SNTB2	0	-0.31561	0.849	0.933	0	1	SNTB2
GPSM2	0	-0.316407	0.309	0.467	0	1	GPSM2
CCDC88A	0	-0.316533	0.921	0.964	0	1	CCDC88A
MCM8.1	0	-0.316909	0.121	0.337	0	1	MCM8
PSIP1.1	0	-0.318895	0.498	0.665	0	1	PSIP1
VDAC1	0	-0.319993	0.728	0.846	0	1	VDAC1
H2AZ1.1	0	-0.320009	0.226	0.432	0	1	H2AZ1
SPDL1.1	0	-0.320714	0.123	0.33	0	1	SPDL1
CCT2.1	0	-0.321089	0.691	0.827	0	1	CCT2
MT2A	0	-0.322766	0.497	0.66	0	1	MT2A
CCT4	0	-0.324658	0.709	0.835	0	1	CCT4
CLTC	0	-0.325158	0.986	0.995	0	1	CLTC
CTSK	0	-0.325179	0.173	0.341	0	1	CTSK
HMGB1.1	0	-0.325816	0.841	0.907	0	1	HMGB1
FLNC	0	-0.326025	0.687	0.814	0	1	FLNC
RFWD3.1	0	-0.326337	0.227	0.429	0	1	RFWD3
ANP32E	0	-0.326641	0.328	0.528	0	1	ANP32E
FLNB	0	-0.327032	0.658	0.814	0	1	FLNB
VRK1.1	0	-0.328008	0.152	0.37	0	1	VRK1
NAA15.1	0	-0.328231	0.755	0.882	0	1	NAA15
CAP1	0	-0.328339	0.911	0.955	0	1	CAP1
GSPT1	0	-0.32838	0.811	0.907	0	1	GSPT1
PGAM1	0	-0.329058	0.775	0.871	0	1	PGAM1
PAPSS2	0	-0.329785	0.64	0.792	0	1	PAPSS2
CCDC150.1	0	-0.330157	0.083	0.293	0	1	CCDC150
ZWILCH.1	0	-0.330755	0.169	0.399	0	1	ZWILCH
EPRS1	0	-0.330851	0.812	0.912	0	1	EPRS1
MT-ND2	0	-0.331005	0.887	0.947	0	1	MT-ND2
PKP4.1	0	-0.331126	0.654	0.791	0	1	PKP4
ACTR2	0	-0.332537	0.939	0.976	0	1	ACTR2
GINS1.1	0	-0.333238	0.095	0.316	0	1	GINS1
CNTNAP3B	0	-0.33387	0.071	0.224	0	1	CNTNAP3B
YWHAH.1	0	-0.335413	0.328	0.551	0	1	YWHAH
LRRC59	0	-0.335431	0.547	0.737	0	1	LRRC59
MIR100HG	0	-0.335888	0.97	0.991	0	1	MIR100HG
IQGAP3.1	0	-0.336562	0.034	0.238	0	1	IQGAP3
BUB3.1	0	-0.338042	0.407	0.603	0	1	BUB3
STK39.1	0	-0.338783	0.775	0.889	0	1	STK39
ADARB1	0	-0.338865	0.34	0.499	0	1	ADARB1
PFN1	0	-0.338984	0.884	0.938	0	1	PFN1
EIF5A	0	-0.339798	0.742	0.858	0	1	EIF5A
HNRNPA3.1	0	-0.339829	0.903	0.952	0	1	HNRNPA3
RAD23B	0	-0.339847	0.848	0.935	0	1	RAD23B
NUP205.1	0	-0.341842	0.354	0.577	0	1	NUP205
TPM1	0	-0.343504	0.809	0.903	0	1	TPM1
GSTCD.1	0	-0.343957	0.299	0.501	0	1	GSTCD
CENPJ.1	0	-0.34443	0.238	0.438	0	1	CENPJ
TRIM59	0	-0.34496	0.218	0.428	0	1	TRIM59
CYP1B1	0	-0.345648	0.029	0.127	0	1	CYP1B1
AP1S2	0	-0.34804	0.483	0.674	0	1	AP1S2
SLC8A1.1	0	-0.348109	0.655	0.776	0	1	SLC8A1
ITPRID2	0	-0.349377	0.694	0.834	0	1	ITPRID2
YWHAQ	0	-0.349433	0.884	0.946	0	1	YWHAQ
YBX1	0	-0.349956	0.93	0.963	0	1	YBX1
SIM2	0	-0.350477	0.017	0.167	0	1	SIM2
SYNCRIP.1	0	-0.35112	0.89	0.949	0	1	SYNCRIP
PARPBP.1	0	-0.351734	0.108	0.328	0	1	PARPBP
FRMPD4	0	-0.352546	0.389	0.541	0	1	FRMPD4
MIR99AHG	0	-0.352924	0.314	0.487	0	1	MIR99AHG
YWHAZ	0	-0.352991	0.964	0.985	0	1	YWHAZ
WDR1	0	-0.354133	0.821	0.911	0	1	WDR1
MET	0	-0.355032	0.284	0.525	0	1	MET
TJP2	0	-0.355311	0.407	0.644	0	1	TJP2
HS3ST3A1.1	0	-0.355425	0.659	0.776	0	1	HS3ST3A1
G3BP1.1	0	-0.355518	0.801	0.904	0	1	G3BP1
SPAG5	0	-0.35594	0.054	0.277	0	1	SPAG5
SUPT16H.1	0	-0.356415	0.709	0.837	0	1	SUPT16H
NOP58.1	0	-0.357003	0.54	0.734	0	1	NOP58
ATP2B4.1	0	-0.357902	0.904	0.954	0	1	ATP2B4
SPARC.1	0	-0.358089	0.965	0.978	0	1	SPARC
HNRNPM.1	0	-0.359329	0.845	0.93	0	1	HNRNPM
TYMS.1	0	-0.360503	0.149	0.375	0	1	TYMS
UBL3	0	-0.360663	0.541	0.726	0	1	UBL3
CEP152.1	0	-0.361315	0.229	0.427	0	1	CEP152
XRCC5.1	0	-0.362103	0.951	0.978	0	1	XRCC5
PPP2R3A	0	-0.362814	0.802	0.902	0	1	PPP2R3A
UTRN	0	-0.363239	0.937	0.979	0	1	UTRN
FAM111B.1	0	-0.36404	0.025	0.189	0	1	FAM111B
CDH2.1	0	-0.36502	0.521	0.702	0	1	CDH2
FOXM1.1	0	-0.366019	0.092	0.326	0	1	FOXM1
TOPBP1.1	0	-0.367001	0.312	0.528	0	1	TOPBP1
MEST	0	-0.367671	0.197	0.405	0	1	MEST
SAMD3	0	-0.367831	0.383	0.552	0	1	SAMD3
G2E3	0	-0.368623	0.448	0.615	0	1	G2E3
NRK	0	-0.369969	0.066	0.267	0	1	NRK
GEN1.1	0	-0.370246	0.278	0.478	0	1	GEN1
ARHGAP29.1	0	-0.370716	0.566	0.714	0	1	ARHGAP29
ACTN4	0	-0.370866	0.858	0.943	0	1	ACTN4
HNRNPU.1	0	-0.370981	0.971	0.983	0	1	HNRNPU
NUSAP1.1	0	-0.372227	0.074	0.316	0	1	NUSAP1
CMSS1.1	0	-0.372691	0.463	0.643	0	1	CMSS1
DCBLD2	0	-0.377185	0.929	0.962	0	1	DCBLD2
IQGAP1	0	-0.379029	0.944	0.982	0	1	IQGAP1
PCBP3	0	-0.379321	0.116	0.333	0	1	PCBP3
CENPI.1	0	-0.38222	0.096	0.32	0	1	CENPI
STIL.1	0	-0.383191	0.095	0.323	0	1	STIL
TFRC	0	-0.383677	0.673	0.827	0	1	TFRC
MCM3.1	0	-0.38448	0.15	0.368	0	1	MCM3
IPO7.1	0	-0.385931	0.808	0.915	0	1	IPO7
BZW1	0	-0.385962	0.787	0.899	0	1	BZW1
KIF5B	0	-0.385992	0.918	0.963	0	1	KIF5B
C5orf17	0	-0.387921	0.057	0.161	0	1	C5orf17
AHNAK	0	-0.388259	0.994	0.992	0	1	AHNAK
HMGA2	0	-0.388569	0.968	0.981	0	1	HMGA2
DHFR.1	0	-0.388936	0.639	0.805	0	1	DHFR
HNRNPA2B1.1	0	-0.389009	0.958	0.984	0	1	HNRNPA2B1
VGLL3	0	-0.389906	0.392	0.588	0	1	VGLL3
LMNB2.1	0	-0.391242	0.36	0.584	0	1	LMNB2
NUP107.1	0	-0.392279	0.39	0.601	0	1	NUP107
MCM7.1	0	-0.394497	0.217	0.435	0	1	MCM7
CCT6A.1	0	-0.394542	0.731	0.855	0	1	CCT6A
PSMD2	0	-0.39528	0.734	0.866	0	1	PSMD2
MT-ATP6	0	-0.397205	0.964	0.982	0	1	MT-ATP6
ACTB	0	-0.397352	0.998	0.993	0	1	ACTB
NR2F2	0	-0.397463	0.891	0.948	0	1	NR2F2
SFRP1	0	-0.397746	0.975	0.989	0	1	SFRP1
CEP78.1	0	-0.398151	0.29	0.521	0	1	CEP78
HIF1A-AS3	0	-0.398968	0.135	0.26	0	1	HIF1A-AS3
MARCHF4	0	-0.399542	0.331	0.577	0	1	MARCHF4
HNRNPAB.1	0	-0.400884	0.539	0.722	0	1	HNRNPAB
HNRNPA1.1	0	-0.401741	0.912	0.956	0	1	HNRNPA1
RAN.1	0	-0.402366	0.546	0.738	0	1	RAN
CD59	0	-0.403365	0.81	0.907	0	1	CD59
PDLIM5.1	0	-0.403499	0.732	0.87	0	1	PDLIM5
UAP1.1	0	-0.404399	0.28	0.542	0	1	UAP1
USP1.1	0	-0.406275	0.192	0.427	0	1	USP1
HSP90AB1.1	0	-0.408457	0.984	0.983	0	1	HSP90AB1
DEPDC1	0	-0.411727	0.026	0.256	0	1	DEPDC1
KIF20A	0	-0.412755	0.063	0.271	0	1	KIF20A
MGLL	0	-0.413704	0.716	0.858	0	1	MGLL
PRIM2.1	0	-0.414024	0.748	0.839	0	1	PRIM2
TSC22D2	0	-0.414588	0.866	0.928	0	1	TSC22D2
STMN1.1	0	-0.415592	0.677	0.78	0	1	STMN1
DOCK10.1	0	-0.415973	0.836	0.921	0	1	DOCK10
DOCK5.1	0	-0.416133	0.54	0.746	0	1	DOCK5
SCLT1.1	0	-0.416459	0.652	0.755	0	1	SCLT1
HMGA1	0	-0.416863	0.959	0.971	0	1	HMGA1
RAD18.1	0	-0.417535	0.277	0.518	0	1	RAD18
CREB3L2	0	-0.41803	0.635	0.81	0	1	CREB3L2
CCT5.1	0	-0.419727	0.582	0.771	0	1	CCT5
GALNT5.1	0	-0.422127	0.759	0.874	0	1	GALNT5
PTMA.1	0	-0.424826	0.968	0.965	0	1	PTMA
MYPN	0	-0.4255	0.086	0.342	0	1	MYPN
VPS13A.1	0	-0.426566	0.772	0.904	0	1	VPS13A
SERBP1.1	0	-0.427612	0.804	0.911	0	1	SERBP1
RBL1.1	0	-0.428031	0.187	0.419	0	1	RBL1
HNRNPR.1	0	-0.429877	0.747	0.879	0	1	HNRNPR
GAS2L3	0	-0.430539	0.344	0.463	0	1	GAS2L3
FANCD2.1	0	-0.430611	0.078	0.335	0	1	FANCD2
IL7R	0	-0.431726	0.303	0.524	0	1	IL7R
AP001347.1.1	0	-0.432047	0.336	0.501	0	1	AP001347.1
HMMR.1	0	-0.432444	0.042	0.277	0	1	HMMR
POLA1.1	0	-0.432603	0.271	0.461	0	1	POLA1
CTNNAL1.1	0	-0.433085	0.469	0.71	0	1	CTNNAL1
HJURP.1	0	-0.4333	0.031	0.243	0	1	HJURP
ANKRD13A	0	-0.433686	0.518	0.749	0	1	ANKRD13A
XPO1.1	0	-0.433774	0.849	0.938	0	1	XPO1
NPM1.1	0	-0.434343	0.857	0.93	0	1	NPM1
SFPQ.1	0	-0.434874	0.927	0.966	0	1	SFPQ
KIAA1549L.1	0	-0.440757	0.294	0.514	0	1	KIAA1549L
PRKDC.1	0	-0.441288	0.972	0.987	0	1	PRKDC
TPM3.1	0	-0.44184	0.951	0.98	0	1	TPM3
CDC42EP3	0	-0.442016	0.689	0.841	0	1	CDC42EP3
SMC3.1	0	-0.442748	0.649	0.814	0	1	SMC3
CPA4	0	-0.443079	0.115	0.355	0	1	CPA4
CCNA2.1	0	-0.443583	0.069	0.304	0	1	CCNA2
TUBB6	0	-0.445809	0.873	0.954	0	1	TUBB6
ACTG1	0	-0.446734	0.997	0.992	0	1	ACTG1
BRCA1.1	0	-0.455062	0.187	0.418	0	1	BRCA1
PAICS.1	0	-0.455476	0.614	0.802	0	1	PAICS
CBX5.1	0	-0.455926	0.624	0.795	0	1	CBX5
CAVIN1	0	-0.456679	0.955	0.978	0	1	CAVIN1
NUF2.1	0	-0.458284	0.042	0.269	0	1	NUF2
ATAD5.1	0	-0.459796	0.174	0.413	0	1	ATAD5
DDX21.1	0	-0.459947	0.641	0.819	0	1	DDX21
EZH2.1	0	-0.460336	0.193	0.413	0	1	EZH2
AURKA	0	-0.460429	0.094	0.331	0	1	AURKA
TACC3.1	0	-0.460772	0.094	0.345	0	1	TACC3
PA2G4.1	0	-0.465943	0.64	0.813	0	1	PA2G4
NDC80.1	0	-0.470415	0.03	0.264	0	1	NDC80
NUCKS1.1	0	-0.470476	0.911	0.96	0	1	NUCKS1
SMC1A.1	0	-0.473011	0.476	0.701	0	1	SMC1A
ARHGAP22	0	-0.47307	0.746	0.869	0	1	ARHGAP22
ENO1.1	0	-0.473918	0.934	0.97	0	1	ENO1
CORO1C.1	0	-0.474368	0.897	0.967	0	1	CORO1C
RGMB	0	-0.474786	0.479	0.687	0	1	RGMB
PRSS23	0	-0.474792	0.551	0.776	0	1	PRSS23
C12orf75.1	0	-0.47494	0.46	0.701	0	1	C12orf75
DPF3	0	-0.475048	0.578	0.759	0	1	DPF3
EIF1AX.1	0	-0.479101	0.596	0.796	0	1	EIF1AX
SPATA5.1	0	-0.479187	0.596	0.729	0	1	SPATA5
NASP.1	0	-0.48	0.449	0.645	0	1	NASP
BARD1.1	0	-0.48096	0.163	0.406	0	1	BARD1
DDAH1	0	-0.485073	0.77	0.896	0	1	DDAH1
NDC1.1	0	-0.485812	0.205	0.475	0	1	NDC1
CEP55.1	0	-0.486092	0.037	0.299	0	1	CEP55
CCNB1	0	-0.486459	0.067	0.299	0	1	CCNB1
FRMD6	0	-0.486961	0.868	0.936	0	1	FRMD6
WDHD1.1	0	-0.488855	0.159	0.426	0	1	WDHD1
NCAPD2.1	0	-0.490664	0.257	0.483	0	1	NCAPD2
KIF2C	0	-0.491249	0.032	0.275	0	1	KIF2C
RFC3.1	0	-0.493736	0.11	0.349	0	1	RFC3
TUBB.1	0	-0.495164	0.973	0.977	0	1	TUBB
CHRM2	0	-0.495197	0.428	0.569	0	1	CHRM2
MIS18BP1.1	0	-0.497379	0.332	0.522	0	1	MIS18BP1
NECTIN3	0	-0.497532	0.816	0.927	0	1	NECTIN3
TTK.1	0	-0.499273	0.026	0.267	0	1	TTK
SSR3	0	-0.509053	0.802	0.917	0	1	SSR3
CSE1L.1	0	-0.50943	0.413	0.664	0	1	CSE1L
BIRC5.1	0	-0.509979	0.107	0.38	0	1	BIRC5
GTSE1.1	0	-0.511012	0.034	0.282	0	1	GTSE1
CALU	0	-0.514899	0.98	0.994	0	1	CALU
LMNB1.1	0	-0.515777	0.099	0.361	0	1	LMNB1
KPNB1.1	0	-0.51736	0.974	0.989	0	1	KPNB1
CKAP5	0	-0.518037	0.786	0.885	0	1	CKAP5
KIF15.1	0	-0.51811	0.044	0.305	0	1	KIF15
CDCA8	0	-0.519881	0.045	0.28	0	1	CDCA8
HMGN2.1	0	-0.520359	0.662	0.824	0	1	HMGN2
DNMT1.1	0	-0.522131	0.656	0.827	0	1	DNMT1
BUB1B.1	0	-0.522334	0.037	0.302	0	1	BUB1B
NCAM2.1	0	-0.522344	0.325	0.504	0	1	NCAM2
CCDC18.1	0	-0.524323	0.436	0.603	0	1	CCDC18
CENPK.1	0	-0.52465	0.122	0.373	0	1	CENPK
CKAP2L.1	0	-0.529961	0.033	0.29	0	1	CKAP2L
RACGAP1.1	0	-0.532192	0.105	0.377	0	1	RACGAP1
KIF18A.1	0	-0.532257	0.234	0.47	0	1	KIF18A
RTTN.1	0	-0.534993	0.343	0.599	0	1	RTTN
CFAP299	0	-0.536676	0.716	0.848	0	1	CFAP299
UGCG	0	-0.539423	0.801	0.912	0	1	UGCG
RAD21.1	0	-0.541403	0.644	0.806	0	1	RAD21
VEGFC	0	-0.541864	0.714	0.853	0	1	VEGFC
EZR.1	0	-0.548766	0.58	0.804	0	1	EZR
FSTL1	0	-0.548978	0.836	0.933	0	1	FSTL1
HSP90B1.1	0	-0.549982	0.98	0.99	0	1	HSP90B1
MCM4.1	0	-0.553478	0.241	0.508	0	1	MCM4
RELN	0	-0.554664	0.447	0.646	0	1	RELN
KNTC1.1	0	-0.556534	0.198	0.475	0	1	KNTC1
FANCI.1	0	-0.559045	0.13	0.411	0	1	FANCI
IPO5.1	0	-0.559116	0.628	0.84	0	1	IPO5
CAV1	0	-0.562694	0.949	0.989	0	1	CAV1
E2F7.1	0	-0.562738	0.34	0.577	0	1	E2F7
BUB1.1	0	-0.563113	0.047	0.319	0	1	BUB1
NCL.1	0	-0.565422	0.936	0.967	0	1	NCL
DCN.1	0	-0.57064	0.733	0.853	0	1	DCN
SEMA3C	0	-0.571267	0.543	0.745	0	1	SEMA3C
RAB3B	0	-0.572879	0.893	0.966	0	1	RAB3B
CIP2A.1	0	-0.576331	0.13	0.413	0	1	CIP2A
HSPD1.1	0	-0.579406	0.775	0.902	0	1	HSPD1
DCLK2.1	0	-0.582808	0.509	0.704	0	1	DCLK2
CDH4.1	0	-0.583087	0.486	0.704	0	1	CDH4
LINC01572.1	0	-0.58468	0.194	0.423	0	1	LINC01572
INHBA	0	-0.586542	0.433	0.66	0	1	INHBA
APOLD1.1	0	-0.593493	0.132	0.372	0	1	APOLD1
NCEH1.1	0	-0.59385	0.498	0.739	0	1	NCEH1
AC092691.1	0	-0.596237	0.244	0.445	0	1	AC092691.1
SYNE2.1	0	-0.598334	0.514	0.679	0	1	SYNE2
MELK.1	0	-0.604331	0.193	0.453	0	1	MELK
UHRF1.1	0	-0.605675	0.227	0.512	0	1	UHRF1
ARL6IP1	0	-0.606595	0.419	0.595	0	1	ARL6IP1
SMURF2	0	-0.612287	0.948	0.983	0	1	SMURF2
CRIM1	0	-0.619795	0.902	0.965	0	1	CRIM1
DTL.1	0	-0.622964	0.059	0.323	0	1	DTL
BCAT1	0	-0.629836	0.779	0.929	0	1	BCAT1
SGO2.1	0	-0.632646	0.15	0.41	0	1	SGO2
DLGAP5	0	-0.634639	0.063	0.335	0	1	DLGAP5
HSPA8.1	0	-0.636632	0.959	0.974	0	1	HSPA8
MARCKS	0	-0.637967	0.903	0.954	0	1	MARCKS
NCAPG2.1	0	-0.639107	0.15	0.443	0	1	NCAPG2
POLQ.1	0	-0.639828	0.05	0.336	0	1	POLQ
ITGA6	0	-0.64391	0.606	0.827	0	1	ITGA6
LDHA.1	0	-0.64566	0.685	0.885	0	1	LDHA
CDCA2.1	0	-0.649763	0.062	0.345	0	1	CDCA2
CLDN11	0	-0.651002	0.879	0.927	0	1	CLDN11
CENPP.1	0	-0.652668	0.296	0.502	0	1	CENPP
ADAMTSL1.1	0	-0.653451	0.493	0.709	0	1	ADAMTSL1
MMS22L.1	0	-0.654581	0.288	0.524	0	1	MMS22L
BRCA2.1	0	-0.657546	0.127	0.414	0	1	BRCA2
KIF18B.1	0	-0.657707	0.027	0.284	0	1	KIF18B
SHCBP1.1	0	-0.663175	0.061	0.37	0	1	SHCBP1
ITGB1	0	-0.676728	0.993	0.998	0	1	ITGB1
ECT2.1	0	-0.678047	0.303	0.571	0	1	ECT2
FMN2	0	-0.681	0.735	0.871	0	1	FMN2
KIRREL3.1	0	-0.682564	0.666	0.845	0	1	KIRREL3
LMO7	0	-0.685067	0.861	0.957	0	1	LMO7
XIST	0	-0.687037	0.357	0.778	0	1	XIST
DEK.1	0	-0.69026	0.631	0.818	0	1	DEK
TUBB4B.1	0	-0.693197	0.699	0.869	0	1	TUBB4B
ANXA2	0	-0.698316	0.974	0.993	0	1	ANXA2
CKAP2	0	-0.701563	0.233	0.495	0	1	CKAP2
TMPO.1	0	-0.702211	0.302	0.564	0	1	TMPO
CIT.1	0	-0.706697	0.219	0.484	0	1	CIT
ATAD2.1	0	-0.707206	0.171	0.462	0	1	ATAD2
AXL.1	0	-0.713559	0.755	0.928	0	1	AXL
ARHGAP11A.1	0	-0.725107	0.13	0.397	0	1	ARHGAP11A
UACA	0	-0.734463	0.963	0.992	0	1	UACA
HELLS.1	0	-0.749858	0.367	0.608	0	1	HELLS
SMC2.1	0	-0.7499	0.297	0.604	0	1	SMC2
ITGBL1	0	-0.750927	0.732	0.911	0	1	ITGBL1
HSP90AA1.1	0	-0.754277	0.984	0.99	0	1	HSP90AA1
NT5E	0	-0.754523	0.864	0.96	0	1	NT5E
NEGR1.1	0	-0.754805	0.433	0.698	0	1	NEGR1
KCNQ5.1	0	-0.769711	0.356	0.56	0	1	KCNQ5
MYBL1.1	0	-0.771562	0.275	0.605	0	1	MYBL1
KIF23.1	0	-0.772914	0.17	0.446	0	1	KIF23
KIF11.1	0	-0.774781	0.13	0.415	0	1	KIF11
RRM1.1	0	-0.779935	0.415	0.697	0	1	RRM1
PRC1.1	0	-0.785455	0.1	0.416	0	1	PRC1
NSD2.1	0	-0.786654	0.544	0.769	0	1	NSD2
SCN9A	0	-0.800636	0.838	0.962	0	1	SCN9A
ADAMTS6.1	0	-0.804385	0.366	0.626	0	1	ADAMTS6
KIF4A.1	0	-0.805155	0.085	0.386	0	1	KIF4A
ALCAM.1	0	-0.807234	0.929	0.989	0	1	ALCAM
KIF14.1	0	-0.808598	0.06	0.34	0	1	KIF14
TUBA1C	0	-0.814651	0.773	0.915	0	1	TUBA1C
FMN1.1	0	-0.81782	0.846	0.937	0	1	FMN1
KPNA2	0	-0.82349	0.397	0.646	0	1	KPNA2
GREM1	0	-0.847882	0.724	0.87	0	1	GREM1
SLIT2.1	0	-0.862278	0.588	0.819	0	1	SLIT2
NAV2	0	-0.867205	0.757	0.915	0	1	NAV2
HERC4	0	-0.868428	0.963	0.985	0	1	HERC4
CEP128.1	0	-0.868514	0.184	0.445	0	1	CEP128
NCAPG.1	0	-0.86932	0.064	0.378	0	1	NCAPG
FST.1	0	-0.879619	0.569	0.793	0	1	FST
CLSPN.1	0	-0.882262	0.113	0.434	0	1	CLSPN
RRM2.1	0	-0.896935	0.072	0.404	0	1	RRM2
BRIP1.1	0	-0.96024	0.158	0.473	0	1	BRIP1
TUBA1B.1	0	-0.963225	0.932	0.97	0	1	TUBA1B
TPX2.1	0	-0.978518	0.17	0.49	0	1	TPX2
ATP8B1	0	-0.984644	0.709	0.894	0	1	ATP8B1
OXTR	0	-1.01287	0.351	0.673	0	1	OXTR
PRR11.1	0	-1.01418	0.246	0.549	0	1	PRR11
FGF5.1	0	-1.01558	0.596	0.866	0	1	FGF5
AC091057.1.1	0	-1.02157	0.283	0.506	0	1	AC091057.1
CCBE1	0	-1.0258	0.726	0.911	0	1	CCBE1
KNL1.1	0	-1.08564	0.087	0.414	0	1	KNL1
MIR924HG.1	0	-1.15203	0.225	0.471	0	1	MIR924HG
KIF20B.1	0	-1.18746	0.237	0.538	0	1	KIF20B
SMC4.1	0	-1.37342	0.586	0.765	0	1	SMC4
DIAPH3.1	0	-1.51196	0.343	0.68	0	1	DIAPH3
MKI67.1	0	-1.59189	0.116	0.454	0	1	MKI67
CENPE.1	0	-1.63222	0.171	0.488	0	1	CENPE
ANLN.1	0	-1.63902	0.195	0.556	0	1	ANLN
ASPM.1	0	-1.80992	0.136	0.477	0	1	ASPM
TOP2A.1	0	-2.03214	0.156	0.494	0	1	TOP2A
CENPF.1	0	-2.07067	0.324	0.604	0	1	CENPF
GMDS-DT.1	4.13138e-306	0.275917	0.751	0.688	1.50762e-301	1	GMDS-DT
TMEFF2.1	1.0955e-304	-0.340738	0.325	0.466	3.9977e-300	1	TMEFF2
HAS2.1	2.69332e-302	-0.279685	0.04	0.131	9.82845e-298	1	HAS2
TRAM1	6.43878e-298	-0.250604	0.788	0.866	2.34964e-293	1	TRAM1
PRRX1	2.73241e-294	-0.258021	0.782	0.868	9.9711e-290	1	PRRX1
ZFHX4	7.40046e-293	-0.268185	0.797	0.874	2.70058e-288	1	ZFHX4
MSR1.1	4.22869e-292	0.52409	0.544	0.45	1.54313e-287	1	MSR1
DPYD.1	1.04766e-291	-0.313709	0.928	0.958	3.82313e-287	1	DPYD
CEP112	9.31654e-291	-0.257434	0.541	0.672	3.39979e-286	1	CEP112
MAP4K3-DT.1	3.39639e-290	0.261874	0.625	0.546	1.23941e-285	1	MAP4K3-DT
FHL1	5.07374e-290	0.266732	0.641	0.568	1.85151e-285	1	FHL1
AF165147.1	1.91706e-289	0.290927	0.275	0.175	6.99573e-285	1	AF165147.1
AC078923.1	3.21303e-288	0.376432	0.401	0.299	1.1725e-283	1	AC078923.1
SNCA.1	3.91944e-288	0.316832	0.5	0.394	1.43028e-283	1	SNCA
HLA-A	3.92513e-283	0.26211	0.747	0.693	1.43236e-278	1	HLA-A
PXK	2.64779e-282	0.272771	0.649	0.591	9.66232e-278	1	PXK
HMGCS1.1	4.90196e-280	0.392055	0.717	0.659	1.78882e-275	1	HMGCS1
CLIP2.1	2.86439e-278	0.27152	0.754	0.713	1.04527e-273	1	CLIP2
ZEB1-AS1	3.76737e-278	0.310434	0.439	0.341	1.37479e-273	1	ZEB1-AS1
MGAT5	1.23271e-277	0.426881	0.889	0.891	4.4984e-273	1	MGAT5
CNNM2	1.38499e-277	0.268736	0.5	0.41	5.05412e-273	1	CNNM2
MAML3.1	2.51601e-269	0.308251	0.788	0.729	9.18142e-265	1	MAML3
KYNU.1	1.02726e-268	0.274091	0.326	0.221	3.74866e-264	1	KYNU
GAS6	5.52848e-267	-0.251895	0.835	0.908	2.01745e-262	1	GAS6
SH3PXD2B	2.93184e-266	0.252821	0.691	0.636	1.06989e-261	1	SH3PXD2B
SLC2A3.1	2.73972e-262	0.393631	0.75	0.72	9.9978e-258	1	SLC2A3
TXN	1.67969e-261	0.288443	0.581	0.508	6.12953e-257	1	TXN
AL050309.1	4.94146e-261	0.350404	0.412	0.312	1.80324e-256	1	AL050309.1
CDH13.1	3.63577e-257	-0.299482	0.779	0.86	1.32677e-252	1	CDH13
KCNN2	8.55563e-255	-0.250066	0.311	0.444	3.12212e-250	1	KCNN2
PLOD2	1.04493e-253	-0.263043	0.659	0.764	3.81317e-249	1	PLOD2
GPNMB.1	3.46754e-252	0.271581	0.439	0.338	1.26537e-247	1	GPNMB
MMADHC-DT	3.82148e-252	0.259675	0.304	0.211	1.39453e-247	1	MMADHC-DT
PRICKLE2.1	1.60867e-251	0.277831	0.658	0.594	5.87036e-247	1	PRICKLE2
GRK5.1	1.35363e-250	0.255742	0.723	0.669	4.93967e-246	1	GRK5
JARID2.1	3.92689e-248	0.264728	0.772	0.729	1.433e-243	1	JARID2
GAB2	1.1353e-246	0.291403	0.636	0.571	4.14293e-242	1	GAB2
P3H2	1.1821e-243	-0.254153	0.293	0.422	4.31373e-239	1	P3H2
PRNP	6.41051e-240	0.266731	0.741	0.692	2.33932e-235	1	PRNP
LUZP2	3.09717e-239	0.393831	0.252	0.166	1.13022e-234	1	LUZP2
MAGI1	4.46902e-237	0.315808	0.934	0.933	1.63084e-232	1	MAGI1
PDE4B	7.62724e-237	-0.375954	0.922	0.938	2.78333e-232	1	PDE4B
LSAMP	1.18656e-236	-0.474985	0.534	0.639	4.33001e-232	1	LSAMP
CAPS2	2.5163e-236	0.253401	0.439	0.351	9.18248e-232	1	CAPS2
WASHC2A.1	9.88171e-232	0.258034	0.75	0.725	3.60604e-227	1	WASHC2A
SLC2A13	8.95645e-226	0.252254	0.641	0.579	3.26839e-221	1	SLC2A13
WASHC2C.1	1.69413e-225	0.264851	0.732	0.708	6.18221e-221	1	WASHC2C
GPC5	6.14918e-225	-0.601516	0.177	0.278	2.24396e-220	1	GPC5
LOX	8.59722e-223	-0.259133	0.548	0.652	3.1373e-218	1	LOX
PLD1.1	1.76031e-222	0.257938	0.599	0.531	6.42374e-218	1	PLD1
PARD3B	2.16738e-221	-0.275118	0.931	0.948	7.90922e-217	1	PARD3B
MTSS1	1.45196e-217	0.261434	0.405	0.318	5.29849e-213	1	MTSS1
MME	3.33121e-217	-0.317678	0.639	0.743	1.21563e-212	1	MME
KITLG	8.63425e-217	0.289985	0.799	0.751	3.15081e-212	1	KITLG
RGS7.1	5.3796e-213	-0.391769	0.46	0.574	1.96312e-208	1	RGS7
SERPINB2.1	1.84155e-212	-0.402219	0.382	0.489	6.72018e-208	1	SERPINB2
CNIH3	6.26731e-210	0.266556	0.747	0.689	2.28707e-205	1	CNIH3
CITED2	9.81996e-205	-0.253815	0.646	0.742	3.5835e-200	1	CITED2
AC073114.1.1	2.13013e-200	0.34694	0.404	0.317	7.77327e-196	1	AC073114.1
MEGF9	2.04257e-197	0.278149	0.679	0.648	7.45373e-193	1	MEGF9
RFX8.1	4.02792e-194	-0.29532	0.519	0.615	1.46987e-189	1	RFX8
KCNT2	5.62719e-186	0.25316	0.516	0.434	2.05347e-181	1	KCNT2
TMTC2	8.20862e-181	0.75176	0.429	0.352	2.99549e-176	1	TMTC2
NR2F1-AS1	8.15961e-177	0.25041	0.792	0.773	2.9776e-172	1	NR2F1-AS1
MMP16.1	1.29345e-175	0.280345	0.817	0.791	4.72004e-171	1	MMP16
TENM3.1	3.25087e-173	-0.255936	0.854	0.904	1.18631e-168	1	TENM3
ST3GAL5	5.92243e-170	0.262654	0.425	0.361	2.16121e-165	1	ST3GAL5
ZNF438	1.79305e-169	0.274245	0.615	0.576	6.54319e-165	1	ZNF438
AC104123.1.1	6.72303e-160	0.276643	0.548	0.487	2.45337e-155	1	AC104123.1
NTN4	1.8141e-158	-0.34485	0.529	0.627	6.62003e-154	1	NTN4
WWOX	1.23144e-157	0.263499	0.62	0.569	4.49376e-153	1	WWOX
DLG2.1	1.94245e-157	0.302454	0.659	0.616	7.08838e-153	1	DLG2
MIR31HG.1	7.98276e-156	-0.460901	0.747	0.796	2.91307e-151	1	MIR31HG
LINC02147	2.75143e-140	0.260159	0.142	0.089	1.00405e-135	1	LINC02147
SCFD2	1.58127e-133	0.257076	0.905	0.913	5.77035e-129	1	SCFD2
NPTX1	1.9795e-133	-0.269061	0.671	0.758	7.2236e-129	1	NPTX1
LRP1B.1	7.8775e-128	0.384259	0.577	0.511	2.87466e-123	1	LRP1B
ZNF804A	3.63162e-124	-0.292309	0.91	0.931	1.32525e-119	1	ZNF804A
MMP1.1	5.97726e-100	-0.470458	0.722	0.752	2.18122e-95	1	MMP1
AC011586.2.1	1.08874e-81	0.286062	0.598	0.556	3.97301e-77	1	AC011586.2
SERPINE2.1	2.81068e-54	-0.291028	0.667	0.705	1.02567e-49	1	SERPINE2
CEMIP.1	9.21824e-50	-0.581385	0.234	0.279	3.36392e-45	1	CEMIP
DCC.1	2.28188e-22	-0.344174	0.632	0.636	8.32703e-18	1	DCC
DCN.2	0	0.963155	0.936	0.808	0	2	DCN
COL1A1.1	0	0.854648	0.999	0.996	0	2	COL1A1
IGFBP4.1	0	0.655697	0.947	0.874	0	2	IGFBP4
COL1A2.1	0	0.631293	1	0.998	0	2	COL1A2
ATP8B1.1	0	0.617911	0.917	0.848	0	2	ATP8B1
SPARC.2	0	0.595725	0.991	0.973	0	2	SPARC
LSAMP.1	0	0.58912	0.71	0.6	0	2	LSAMP
FBLN1	0	0.556236	0.863	0.758	0	2	FBLN1
GALNT5.2	0	0.547694	0.923	0.838	0	2	GALNT5
TIMP3.2	0	0.524003	0.868	0.818	0	2	TIMP3
OXTR.1	0	0.521012	0.698	0.596	0	2	OXTR
CACNA1C	0	0.501963	0.841	0.703	0	2	CACNA1C
LITAF	0	0.490256	0.829	0.706	0	2	LITAF
MFGE8.1	0	0.483629	0.833	0.763	0	2	MFGE8
SIM2.1	0	0.480309	0.274	0.11	0	2	SIM2
BCAT1.1	0	0.477381	0.943	0.893	0	2	BCAT1
FBN2	0	0.46051	0.921	0.894	0	2	FBN2
XIST.1	0	0.448723	0.956	0.645	0	2	XIST
TAGLN	0	0.448682	0.843	0.773	0	2	TAGLN
SFRP1.1	0	0.436959	0.994	0.985	0	2	SFRP1
AC011586.2.2	0	0.435846	0.644	0.547	0	2	AC011586.2
PARD3B.1	0	0.434084	0.971	0.939	0	2	PARD3B
FMN2.1	0	0.433406	0.891	0.836	0	2	FMN2
CCDC80	0	0.429335	0.872	0.826	0	2	CCDC80
PRICKLE1	0	0.424631	0.569	0.458	0	2	PRICKLE1
SGCD	0	0.414446	0.439	0.32	0	2	SGCD
LBH	0	0.412371	0.53	0.372	0	2	LBH
CPA4.1	0	0.411928	0.425	0.286	0	2	CPA4
DAB2.1	0	0.411072	0.938	0.891	0	2	DAB2
NEAT1.2	0	0.409177	1	0.998	0	2	NEAT1
CITED2.1	0	0.394506	0.786	0.711	0	2	CITED2
FN1.1	0	0.393443	0.999	0.999	0	2	FN1
CTSK.1	0	0.388422	0.452	0.279	0	2	CTSK
LOX.1	0	0.387901	0.714	0.616	0	2	LOX
THY1.1	0	0.38206	0.713	0.662	0	2	THY1
COL3A1.2	0	0.374576	0.931	0.882	0	2	COL3A1
PTGS1	0	0.373522	0.693	0.553	0	2	PTGS1
QSOX1.1	0	0.372658	0.938	0.919	0	2	QSOX1
GAS6.1	0	0.372084	0.902	0.893	0	2	GAS6
MYL9.1	0	0.369936	0.911	0.873	0	2	MYL9
CD248	0	0.358773	0.701	0.566	0	2	CD248
PDGFRB	0	0.351739	0.765	0.624	0	2	PDGFRB
MYLK.2	0	0.346585	0.999	0.997	0	2	MYLK
PDZRN3.2	0	0.343802	0.692	0.592	0	2	PDZRN3
LRP1.2	0	0.34316	0.933	0.884	0	2	LRP1
LRIG3	0	0.341363	0.547	0.436	0	2	LRIG3
SHANK2	0	0.340656	0.468	0.348	0	2	SHANK2
PAX8-AS1	0	0.338097	0.729	0.643	0	2	PAX8-AS1
PAMR1.2	0	0.337202	0.786	0.687	0	2	PAMR1
MAN1C1.2	0	0.335292	0.549	0.398	0	2	MAN1C1
MMP2.2	0	0.334908	0.916	0.868	0	2	MMP2
SERINC2	0	0.333921	0.738	0.671	0	2	SERINC2
ZNF106.1	0	0.333909	0.924	0.9	0	2	ZNF106
TSPAN5	0	0.33129	0.969	0.949	0	2	TSPAN5
GSN.1	0	0.32836	0.935	0.894	0	2	GSN
SEPTIN11	0	0.327492	0.999	0.999	0	2	SEPTIN11
PSG4	0	0.322986	0.465	0.333	0	2	PSG4
EHD2	0	0.321436	0.922	0.878	0	2	EHD2
MEST.1	0	0.321359	0.469	0.345	0	2	MEST
PCBP3.1	0	0.319823	0.403	0.27	0	2	PCBP3
FBLN5	0	0.319049	0.628	0.499	0	2	FBLN5
ATP2B4.2	0	0.316277	0.959	0.942	0	2	ATP2B4
FAP	0	0.310429	0.912	0.86	0	2	FAP
LIMA1	0	0.310174	0.932	0.896	0	2	LIMA1
CAVIN1.1	0	0.310085	0.988	0.97	0	2	CAVIN1
DKK3	0	0.309893	0.957	0.953	0	2	DKK3
SERPINH1	0	0.309652	0.944	0.901	0	2	SERPINH1
COL5A1	0	0.309284	0.773	0.68	0	2	COL5A1
TGM2.2	0	0.306824	0.617	0.505	0	2	TGM2
TMEM119	0	0.30416	0.433	0.26	0	2	TMEM119
THBS2	0	0.303066	0.314	0.162	0	2	THBS2
PDE5A.2	0	0.302496	0.977	0.957	0	2	PDE5A
ZFHX4.1	0	0.302395	0.891	0.853	0	2	ZFHX4
MGLL.1	0	0.302018	0.857	0.826	0	2	MGLL
TRAM2	0	0.301202	0.894	0.849	0	2	TRAM2
CASS4	0	0.299945	0.332	0.175	0	2	CASS4
TRAM1.1	0	0.299356	0.877	0.846	0	2	TRAM1
COL6A1.2	0	0.298558	0.991	0.981	0	2	COL6A1
TIMP2.1	0	0.297088	0.988	0.982	0	2	TIMP2
LGALS3	0	0.296851	0.743	0.658	0	2	LGALS3
SCN9A.1	0	0.29348	0.961	0.935	0	2	SCN9A
EFEMP1.1	0	0.292167	0.665	0.584	0	2	EFEMP1
ALPK2.1	0	0.289788	0.696	0.582	0	2	ALPK2
MXRA5	0	0.284689	0.225	0.123	0	2	MXRA5
ADAM33	0	0.28373	0.524	0.365	0	2	ADAM33
MYOF	0	0.276468	0.995	0.995	0	2	MYOF
FSTL1.1	0	0.272624	0.926	0.913	0	2	FSTL1
SEPTIN9	0	0.268539	0.979	0.969	0	2	SEPTIN9
FBN1	0	0.268332	0.988	0.981	0	2	FBN1
JAZF1	0	0.268067	0.917	0.888	0	2	JAZF1
NFAT5.1	0	0.266368	0.991	0.985	0	2	NFAT5
TNS3	0	0.266248	0.904	0.869	0	2	TNS3
LUM	0	0.263836	0.338	0.207	0	2	LUM
HLA-E.1	0	0.263315	0.735	0.662	0	2	HLA-E
TNS1	0	0.262928	0.643	0.533	0	2	TNS1
CD81	0	0.260404	0.891	0.844	0	2	CD81
OPTN.1	0	0.259701	0.83	0.778	0	2	OPTN
GOLGB1.1	0	0.257547	0.975	0.963	0	2	GOLGB1
NXN	0	0.256171	0.811	0.758	0	2	NXN
COL6A3.2	0	0.254411	0.999	0.998	0	2	COL6A3
WDR76.2	0	-0.250221	0.079	0.239	0	2	WDR76
RTKN2.1	0	-0.250568	0.093	0.258	0	2	RTKN2
MPHOSPH9.1	0	-0.250786	0.39	0.547	0	2	MPHOSPH9
CDH2.2	0	-0.250901	0.564	0.692	0	2	CDH2
CCDC15.2	0	-0.250973	0.081	0.261	0	2	CCDC15
ILF2.2	0	-0.251298	0.542	0.662	0	2	ILF2
POLA2.2	0	-0.253497	0.135	0.314	0	2	POLA2
BAZ1B.1	0	-0.254009	0.887	0.927	0	2	BAZ1B
WDR62.1	0	-0.254164	0.038	0.219	0	2	WDR62
PTGES3.2	0	-0.254179	0.771	0.84	0	2	PTGES3
ENO1.2	0	-0.255876	0.968	0.963	0	2	ENO1
UBE2E3	0	-0.256001	0.859	0.905	0	2	UBE2E3
TEK.1	0	-0.257564	0.319	0.462	0	2	TEK
CAMK4.1	0	-0.258321	0.35	0.504	0	2	CAMK4
RIF1.2	0	-0.25993	0.824	0.879	0	2	RIF1
FAM83D.1	0	-0.260438	0.031	0.183	0	2	FAM83D
AKR1C1.2	0	-0.260973	0.187	0.323	0	2	AKR1C1
NOP58.2	0	-0.262404	0.599	0.72	0	2	NOP58
RAN.2	0	-0.262533	0.628	0.719	0	2	RAN
PCLAF.2	0	-0.262838	0.059	0.242	0	2	PCLAF
HNRNPR.2	0	-0.263843	0.81	0.865	0	2	HNRNPR
TRA2B.1	0	-0.263862	0.771	0.857	0	2	TRA2B
CHAF1A.2	0	-0.263948	0.122	0.304	0	2	CHAF1A
PSIP1.2	0	-0.264252	0.535	0.656	0	2	PSIP1
FAF1.1	0	-0.265019	0.929	0.95	0	2	FAF1
PCNT.2	0	-0.26607	0.525	0.645	0	2	PCNT
BUB3.2	0	-0.267117	0.463	0.59	0	2	BUB3
FENDRR.1	0	-0.267126	0.663	0.785	0	2	FENDRR
PLK1.1	0	-0.267464	0.037	0.199	0	2	PLK1
SUPT16H.2	0	-0.267641	0.757	0.826	0	2	SUPT16H
PCNA.2	0	-0.267952	0.19	0.359	0	2	PCNA
NUP205.2	0	-0.268142	0.408	0.563	0	2	NUP205
ANP32B.2	0	-0.268778	0.691	0.786	0	2	ANP32B
CDCA5.2	0	-0.268786	0.033	0.222	0	2	CDCA5
NCL.2	0	-0.269681	0.972	0.959	0	2	NCL
NUCKS1.2	0	-0.269806	0.945	0.952	0	2	NUCKS1
HNRNPA3.2	0	-0.269941	0.929	0.946	0	2	HNRNPA3
XRCC5.2	0	-0.270194	0.966	0.975	0	2	XRCC5
PDS5B.1	0	-0.271042	0.745	0.834	0	2	PDS5B
ZEB1.1	0	-0.271721	0.998	0.999	0	2	ZEB1
MAGI3.1	0	-0.271809	0.652	0.755	0	2	MAGI3
KIFC1.2	0	-0.272402	0.023	0.212	0	2	KIFC1
DEPDC1B.2	0	-0.274186	0.029	0.207	0	2	DEPDC1B
CCT5.2	0	-0.274309	0.66	0.752	0	2	CCT5
AUTS2	0	-0.275305	0.348	0.507	0	2	AUTS2
ANKRD36.1	0	-0.27581	0.816	0.864	0	2	ANKRD36
HMGB2.2	0	-0.27673	0.089	0.27	0	2	HMGB2
CCDC138.2	0	-0.277752	0.229	0.406	0	2	CCDC138
LRP8.1	0	-0.278107	0.333	0.532	0	2	LRP8
H2AX.1	0	-0.279076	0.141	0.32	0	2	H2AX
NIBAN1.1	0	-0.279197	0.522	0.661	0	2	NIBAN1
SMC1A.2	0	-0.279393	0.577	0.677	0	2	SMC1A
LMNB2.2	0	-0.280218	0.425	0.568	0	2	LMNB2
HNRNPA1.2	0	-0.280534	0.943	0.949	0	2	HNRNPA1
KIAA1328.1	0	-0.281807	0.518	0.651	0	2	KIAA1328
MGST1	0	-0.284372	0.833	0.892	0	2	MGST1
PBK.2	0	-0.285154	0.02	0.214	0	2	PBK
HSPA8.2	0	-0.285469	0.983	0.969	0	2	HSPA8
CNTRL	0	-0.288715	0.281	0.452	0	2	CNTRL
DHFR.2	0	-0.288898	0.704	0.79	0	2	DHFR
XPO1.2	0	-0.288899	0.896	0.927	0	2	XPO1
ZNF730.1	0	-0.291871	0.147	0.328	0	2	ZNF730
FUS.2	0	-0.292257	0.91	0.947	0	2	FUS
ANP32E.1	0	-0.292619	0.359	0.52	0	2	ANP32E
MCM10.2	0	-0.292632	0.027	0.215	0	2	MCM10
ZWILCH.2	0	-0.293821	0.197	0.391	0	2	ZWILCH
RGS17.1	0	-0.293991	0.612	0.744	0	2	RGS17
TALDO1	0	-0.294908	0.565	0.713	0	2	TALDO1
NPM1.2	0	-0.295082	0.907	0.919	0	2	NPM1
HIPK2.2	0	-0.295478	0.983	0.992	0	2	HIPK2
PAICS.2	0	-0.29732	0.696	0.782	0	2	PAICS
KIAA0586	0	-0.297391	0.567	0.698	0	2	KIAA0586
Z94721.1.2	0	-0.297728	0.052	0.243	0	2	Z94721.1
ARNTL2.1	0	-0.298662	0.428	0.592	0	2	ARNTL2
PGD.1	0	-0.298724	0.781	0.864	0	2	PGD
ASPH	0	-0.299893	0.998	0.999	0	2	ASPH
HNRNPA2B1.2	0	-0.303803	0.975	0.98	0	2	HNRNPA2B1
WEE1.1	0	-0.304884	0.349	0.513	0	2	WEE1
CENPU.2	0	-0.307655	0.044	0.251	0	2	CENPU
BLM.2	0	-0.307803	0.038	0.243	0	2	BLM
PTGR1	0	-0.307941	0.554	0.675	0	2	PTGR1
NCAPH.2	0	-0.309017	0.03	0.239	0	2	NCAPH
CBX5.2	0	-0.30907	0.702	0.777	0	2	CBX5
RBMX.1	0	-0.309268	0.648	0.771	0	2	RBMX
ARSJ	0	-0.310543	0.813	0.891	0	2	ARSJ
TYMS.2	0	-0.310658	0.174	0.368	0	2	TYMS
NTM	0	-0.312023	0.561	0.697	0	2	NTM
AC073529.1.2	0	-0.312089	0.092	0.257	0	2	AC073529.1
SFPQ.2	0	-0.313351	0.948	0.962	0	2	SFPQ
LEF1.1	0	-0.313799	0.206	0.377	0	2	LEF1
RASGRF2.1	0	-0.313859	0.828	0.907	0	2	RASGRF2
LRRC8C.1	0	-0.314215	0.538	0.691	0	2	LRRC8C
CCDC150.2	0	-0.315443	0.091	0.29	0	2	CCDC150
SMC3.2	0	-0.31549	0.726	0.796	0	2	SMC3
ZGRF1.2	0	-0.315588	0.091	0.298	0	2	ZGRF1
CCT6A.2	0	-0.316744	0.782	0.843	0	2	CCT6A
ARHGAP11B.2	0	-0.317223	0.084	0.263	0	2	ARHGAP11B
CEP192.1	0	-0.317693	0.597	0.727	0	2	CEP192
FANCA.2	0	-0.317852	0.084	0.295	0	2	FANCA
FOXM1.2	0	-0.319016	0.114	0.32	0	2	FOXM1
MCM8.2	0	-0.320353	0.117	0.336	0	2	MCM8
IQGAP3.2	0	-0.321569	0.04	0.235	0	2	IQGAP3
CEP78.2	0	-0.324105	0.339	0.509	0	2	CEP78
PRKDC.2	0	-0.324709	0.981	0.985	0	2	PRKDC
ITGB3BP.2	0	-0.324717	0.075	0.273	0	2	ITGB3BP
GCLM	0	-0.326131	0.429	0.603	0	2	GCLM
LCORL	0	-0.326462	0.713	0.815	0	2	LCORL
CDC20.1	0	-0.327955	0.037	0.239	0	2	CDC20
VRK1.2	0	-0.328504	0.158	0.367	0	2	VRK1
CDK5RAP2.2	0	-0.328626	0.59	0.717	0	2	CDK5RAP2
LBR.1	0	-0.329291	0.5	0.657	0	2	LBR
GINS1.2	0	-0.330304	0.098	0.314	0	2	GINS1
SPDL1.2	0	-0.330568	0.123	0.328	0	2	SPDL1
MCM3.2	0	-0.334771	0.175	0.361	0	2	MCM3
H2AZ1.2	0	-0.334836	0.218	0.433	0	2	H2AZ1
SOX11	0	-0.335051	0.264	0.473	0	2	SOX11
GSTCD.2	0	-0.335287	0.312	0.496	0	2	GSTCD
HNRNPD.2	0	-0.335863	0.863	0.919	0	2	HNRNPD
NCAPD3.2	0	-0.335866	0.223	0.434	0	2	NCAPD3
SPAG5.1	0	-0.337472	0.06	0.274	0	2	SPAG5
RAD54B.2	0	-0.339067	0.176	0.377	0	2	RAD54B
RFWD3.2	0	-0.339436	0.228	0.427	0	2	RFWD3
CMSS1.2	0	-0.340246	0.49	0.636	0	2	CMSS1
HNRNPAB.2	0	-0.341754	0.583	0.711	0	2	HNRNPAB
HGF	0	-0.34454	0.549	0.687	0	2	HGF
TOPBP1.2	0	-0.344669	0.337	0.521	0	2	TOPBP1
KIF20A.1	0	-0.347164	0.081	0.265	0	2	KIF20A
HSPD1.2	0	-0.348275	0.85	0.885	0	2	HSPD1
RAD18.2	0	-0.348482	0.331	0.504	0	2	RAD18
LINC01619	0	-0.351249	0.271	0.473	0	2	LINC01619
PARPBP.2	0	-0.351414	0.113	0.325	0	2	PARPBP
FAM111B.2	0	-0.35499	0.025	0.188	0	2	FAM111B
NUP107.2	0	-0.358617	0.416	0.594	0	2	NUP107
NUSAP1.2	0	-0.361353	0.08	0.313	0	2	NUSAP1
HMGN2.2	0	-0.362502	0.727	0.809	0	2	HMGN2
DNMT1.2	0	-0.36552	0.731	0.809	0	2	DNMT1
USP1.2	0	-0.365844	0.215	0.42	0	2	USP1
CENPI.2	0	-0.367487	0.106	0.317	0	2	CENPI
ARHGAP6.1	0	-0.367532	0.292	0.44	0	2	ARHGAP6
AURKA.1	0	-0.367859	0.148	0.318	0	2	AURKA
STIL.2	0	-0.368312	0.105	0.32	0	2	STIL
HMGB1.2	0	-0.368979	0.842	0.906	0	2	HMGB1
TUBA1C.1	0	-0.370056	0.872	0.892	0	2	TUBA1C
KCNMA1	0	-0.370547	0.822	0.912	0	2	KCNMA1
PLCB1.1	0	-0.377368	0.86	0.928	0	2	PLCB1
TTLL7	0	-0.378977	0.742	0.853	0	2	TTLL7
DBF4.2	0	-0.381123	0.217	0.432	0	2	DBF4
TUBB4B.2	0	-0.383641	0.803	0.845	0	2	TUBB4B
CKAP5.1	0	-0.384764	0.832	0.874	0	2	CKAP5
NT5E.1	0	-0.393523	0.945	0.941	0	2	NT5E
CEP152.2	0	-0.39545	0.215	0.429	0	2	CEP152
NLGN1.1	0	-0.39654	0.799	0.878	0	2	NLGN1
CENPJ.2	0	-0.396612	0.211	0.442	0	2	CENPJ
HSP90AA1.2	0	-0.397129	0.994	0.988	0	2	HSP90AA1
MIR31HG.2	0	-0.397563	0.711	0.804	0	2	MIR31HG
[truncated: 7,844 more rows]
